# Supplementary material for: Class IIa histone deacetylase (HDAC) inhibitor TMP269 suppresses lumpy skin disease virus replication by regulating host lysophosphatidic acid metabolism
Source: J Virol. 2025 Jan 22;99(2):e01827-24. doi: 10.1128/jvi.01827-24 (PMC11852836; doi:10.1128/jvi.01827-24)
Supplement: Table S1 — List of differentially expressed genes in the TMP269 group compared with the DMSO group. [file jvi.01827-24-s0006.xlsx]

## Sheet: Table S1
Table S1 List of differentially expressed genes in TMP269 treated group compared with DMSO treated group
geneID	DMSO-1.rawreads	DMSO-1.FPKM	DMSO-2.rawreads	DMSO-2.FPKM	DMSO-3.rawreads	DMSO-3.FPKM	TMP269-1.rawreads	TMP269-1.FPKM	TMP269-2.rawreads	TMP269-2.FPKM	TMP269-3.rawreads	TMP269-3.FPKM	foldchange	pvalue	Regulation	GeneSymbol
ENSBTAG00000004679	4400	115.04	5141	113.88	4914	116.74	19305	382.21	19454	384.8	14207	372.2	3.28491	0	Ups	WARS1
ENSBTAG00000006326	208	2.55	241	2.5	191	2.13	2956	27.44	3037	28.16	1982	24.34	11.1154	0	Ups	ALDH1L2
ENSBTAG00000013960	4881	129.07	5251	117.64	4690	112.68	21457	429.63	21852	437.13	15411	408.32	3.53738	0	Ups	PSAT1
ENSBTAG00000014791	422	13.53	497	13.5	420	12.24	3133	76.07	3093	75.03	2103	67.57	5.5558	0	Ups	CTH
ENSBTAG00000039719	4321	153.08	5123	153.76	4871	156.79	14791	396.78	14500	388.61	10518	373.36	2.49112	0	Ups	PHGDH
ENSBTAG00000006599	869	36.45	1131	40.19	904	34.45	4967	157.77	5019	159.27	3434	144.33	4.13668	1.03e-301	Ups	INHBE
ENSBTAG00000003222	931	22.72	1029	21.28	909	20.16	4238	78.32	4236	78.21	2986	73.02	3.57122	9.54e-277	Ups	ASNS
ENSBTAG00000014835	1863	54.09	2481	61.03	2541	67.03	525	11.54	509	11.18	385	11.2	0.185535	2.09e-246	Down	SPARC
ENSBTAG00000011934	1022	32.08	1265	33.64	1214	34.62	4091	97.24	3952	93.85	2979	93.7	2.82673	7.89e-227	Ups	PCK2
ENSBTAG00000021838	1116	21.88	1348	22.4	1231	21.93	4655	69.12	4738	70.29	3186	62.6	3.04241	2.63e-225	Ups	ESRP1
ENSBTAG00000013577	947	21.67	1158	22.45	1084	22.54	3639	63.07	3594	62.23	2817	64.6	2.83553	1.07e-219	Ups	SLC1A5
ENSBTAG00000018972	4614	133.84	5157	126.74	4967	130.91	12409	272.57	12512	274.57	9086	264.09	2.06611	2.71e-219	Ups	GARS1
ENSBTAG00000013081	1855	97.08	2267	100.51	1845	87.72	6632	262.8	6827	270.28	4708	246.87	2.72479	2.55e-194	Ups	PSPH
ENSBTAG00000018049	1411	28.01	1522	25.59	1448	26.11	4508	67.75	4257	63.92	3191	63.46	2.44258	1.19e-165	Ups	MKNK2
ENSBTAG00000019810	3563	72.28	4460	76.65	4420	81.47	10163	156.11	10426	160	7646	155.42	2.03892	6.34e-149	Ups	AARS1
ENSBTAG00000007881	52	2.53	50	2.06	71	3.14	807	29.75	895	32.97	553	26.98	11.6178	4.3e-143	Ups	IFIT1
ENSBTAG00000013240	1417	45.07	1743	46.96	1633	47.19	4506	108.51	4287	103.14	3075	97.99	2.21714	6.68e-134	Ups	SLC3A2
ENSBTAG00000020648	1085	21.18	1223	20.23	1106	19.62	3097	45.78	3232	47.73	2331	45.6	2.27364	9.18e-127	Ups	SCFD2
ENSBTAG00000007763	909	14.27	1056	14.04	937	13.36	2780	33.05	2934	34.84	2045	32.17	2.39457	5.09e-125	Ups	SLC1A4
ENSBTAG00000006016	466	10.76	516	10.09	491	10.3	1652	28.89	1679	29.33	1208	27.95	2.76045	5.04e-116	Ups	GTPBP2
ENSBTAG00000032829	3136	82.74	3716	83.06	3043	72.94	7935	158.52	8280	165.26	5953	157.37	2.00869	2.55e-109	Ups	GHITM
ENSBTAG00000004881	1068	43.6	1172	40.53	1158	42.95	2883	89.11	2982	92.09	2155	88.14	2.11467	1.94e-104	Ups	MTHFD2
ENSBTAG00000017007	177	6.28	256	7.7	229	7.38	1049	28.18	1110	29.79	721	25.63	3.89506	4.29e-104	Ups	TRIB3
ENSBTAG00000016169	1137	42.18	1238	38.91	1138	38.36	544	15.28	518	14.54	378	14.05	0.366856	9.48e-97	Down	ID1
ENSBTAG00000010371	69	2.56	77	2.42	70	2.36	550	15.43	515	14.44	383	14.22	6.00596	3.2e-87	Ups	CHAC1
ENSBTAG00000008074	1153	29.76	1360	29.74	1342	31.47	658	12.86	656	12.81	524	13.55	0.42883	1.53e-83	Down	C1QTNF6
ENSBTAG00000039446	425	22.77	512	23.24	384	18.69	1431	58.05	1540	62.41	1061	56.96	2.73449	3.7e-82	Ups	-
ENSBTAG00000005377	442	17.79	529	18.04	475	17.37	147	4.48	138	4.2	99	3.99	0.238138	5.7e-80	Down	SOSTDC1
ENSBTAG00000001801	424	7.65	572	8.75	443	7.26	1519	20.76	1716	23.43	1111	20.09	2.70594	8.84e-79	Ups	SYT4
ENSBTAG00000008307	1348	18.45	1536	17.81	1464	18.2	877	9.09	851	8.81	670	9.19	0.495308	9.61e-70	Down	PLCH1
ENSBTAG00000034075	73	3.48	66	2.67	63	2.73	429	15.49	487	17.57	323	15.44	5.48166	2.3e-68	Ups	SLC7A11
ENSBTAG00000008611	474	14.38	572	14.7	607	16.73	210	4.82	216	4.96	158	4.8	0.317281	1.5e-62	Down	IGFBP4
ENSBTAG00000020928	304	13.72	398	15.22	373	15.3	108	3.69	88	3.01	66	2.99	0.218803	1.87e-62	Down	ADPRHL1
ENSBTAG00000009570	92	2.16	100	1.99	111	2.37	468	8.33	456	8.11	369	8.69	3.83797	1.19e-57	Ups	ANGPTL8
ENSBTAG00000003711	47	0.58	51	0.53	45	0.5	348	3.25	399	3.73	226	2.8	6.05243	7.84e-55	Ups	EPAS1
ENSBTAG00000021894	254	9.3	244	7.57	279	9.29	871	24.16	859	23.81	581	21.33	2.6515	5.07e-54	Ups	PPOX
ENSBTAG00000002534	400	16.86	455	16.25	359	13.75	1159	36.99	1227	39.12	808	34.12	2.34982	1.25e-53	Ups	EEF1E1
ENSBTAG00000034147	769	15.99	974	17.15	889	16.79	485	7.63	466	7.33	389	8.1	0.458778	3.89e-53	Down	OLFML2B
ENSBTAG00000014599	392	6.16	432	5.75	432	6.16	1064	12.65	1150	13.66	821	12.92	2.1666	5.4e-53	Ups	LRRC66
ENSBTAG00000036028	93	8.1	116	8.56	101	8	460	30.35	442	29.14	334	29.16	3.5793	9.84e-53	Ups	BEX2
ENSBTAG00000004415	126	4.47	117	3.51	123	3.96	480	12.88	500	13.41	375	13.32	3.31873	3.7e-51	Ups	-
ENSBTAG00000015230	410	7.31	457	6.9	352	5.7	1192	16.09	1231	16.6	774	13.82	2.33453	1.54e-45	Ups	PLA2G12A
ENSBTAG00000008293	379	12.68	362	10.26	430	13.07	1078	27.3	1038	26.26	769	25.77	2.20257	5.14e-45	Ups	GPCPD1
ENSBTAG00000016010	196	4.39	221	4.19	252	5.13	725	12.3	755	12.8	474	10.64	2.6043	2.56e-44	Ups	KLHL7
ENSBTAG00000015307	490	3.34	700	4.04	630	3.9	271	1.4	309	1.59	241	1.64	0.407736	6.42e-42	Down	FBN2
ENSBTAG00000001390	339	11.58	446	12.91	396	12.29	958	24.78	997	25.77	707	24.2	2.02357	1.81e-41	Ups	B4GALT4
ENSBTAG00000020426	760	13.67	761	11.6	709	11.59	438	5.97	451	6.14	334	6.02	0.490758	9.86e-36	Down	TFAP2B
ENSBTAG00000001164	274	4.21	354	4.61	377	5.26	798	9.28	877	10.19	603	9.28	2.03436	1.29e-32	Ups	ACAD10
ENSBTAG00000020054	251	4.94	252	4.2	235	4.2	615	9.17	690	10.27	474	9.35	2.15676	9.04e-32	Ups	TNFRSF21
ENSBTAG00000004305	193	5.71	221	5.53	222	5.96	82	1.84	75	1.68	63	1.87	0.31082	3.45e-29	Down	RGS16
ENSBTAG00000024493	69	2.53	124	3.84	83	2.76	305	8.45	339	9.38	247	9.06	2.91448	2.4e-27	Ups	DHRS3
ENSBTAG00000000706	692	10.79	825	10.9	756	10.71	255	3.01	221	2.61	253	3.95	0.293127	1.68e-26	Down	ADAMTS1
ENSBTAG00000052665	31	1.07	23	0.67	23	0.72	160	4.19	196	5.13	109	3.78	5.35943	2.53e-26	Ups	CYP3A4
ENSBTAG00000009705	3	0.15	4	0.17	3	0.13	120	4.45	191	7.08	103	5.06	36.9856	5.45e-26	Ups	SERPINF1
ENSBTAG00000020355	106	2.39	125	2.38	96	1.96	347	5.92	314	5.35	253	5.71	2.51078	6.99e-25	Ups	KLF4
ENSBTAG00000001745	3	0.11	7	0.23	1	0.03	120	3.46	127	3.66	67	2.56	25.354	2.35e-22	Ups	LUM
ENSBTAG00000017670	129	4.54	170	5.06	176	5.62	395	10.52	425	11.3	300	10.57	2.11775	8.44e-22	Ups	-
ENSBTAG00000015059	92	4.25	89	3.48	86	3.61	21	0.73	12	0.42	17	0.79	0.168286	2.43e-20	Down	MMP13
ENSBTAG00000001899	108	2.23	152	2.66	138	2.59	366	5.73	452	7.07	238	4.93	2.36365	2.68e-20	Ups	KCNH7
ENSBTAG00000050000	149	5.07	133	3.83	144	4.45	415	10.68	342	8.8	281	9.57	2.17871	1.02e-19	Ups	-
ENSBTAG00000013496	298	4.61	376	4.93	293	4.12	1101	12.89	1381	16.16	733	11.36	2.95059	1.18e-19	Ups	CPM
ENSBTAG00000010543	146	2.97	198	3.41	176	3.25	75	1.16	79	1.22	58	1.18	0.366871	1.33e-19	Down	FGFR4
ENSBTAG00000034193	122	3.45	106	2.54	121	3.11	306	6.56	324	6.94	249	7.06	2.2579	1.44e-19	Ups	BCO2
ENSBTAG00000039652	206	4.64	275	5.25	285	5.83	106	1.81	127	2.16	117	2.64	0.414707	1.64e-19	Down	PTGDR2
ENSBTAG00000011935	119	7.94	150	8.48	122	7.4	322	16.28	357	18.03	251	16.79	2.13577	3.02e-19	Ups	RASSF6
ENSBTAG00000002593	103	2.71	135	3.01	140	3.35	331	6.6	306	6.1	269	7.1	2.16407	9.87e-19	Ups	GDAP1L1
ENSBTAG00000010178	154	1.72	170	1.6	150	1.52	76	0.64	61	0.51	53	0.59	0.359636	2.09e-18	Down	PTPRD
ENSBTAG00000006618	88	1.69	97	1.58	87	1.52	296	4.3	254	3.69	176	3.38	2.38042	5.93e-18	Ups	HLF
ENSBTAG00000021144	103	3.12	111	2.85	103	2.84	31	0.71	41	0.94	22	0.67	0.264889	6.82e-18	Down	PSTPIP1
ENSBTAG00000010501	41	1.57	50	1.62	51	1.77	176	5.1	156	4.51	134	5.14	2.95488	1.66e-17	Ups	SELENOV
ENSBTAG00000009226	167	3.86	213	4.17	213	4.47	113	1.98	92	1.61	72	1.67	0.419271	1.71e-17	Down	SCUBE3
ENSBTAG00000008096	221	6.02	208	4.8	195	4.83	112	2.31	104	2.14	83	2.27	0.42866	4.14e-17	Down	EDN1
ENSBTAG00000009076	60	0.96	71	0.97	63	0.92	214	2.6	212	2.58	136	2.19	2.58624	4.88e-17	Ups	ADD2
ENSBTAG00000008739	196	6.64	282	8.09	284	8.74	147	3.77	126	3.23	113	3.83	0.457594	5.09e-17	Down	SAMD11
ENSBTAG00000031814	112	2.87	131	2.84	175	4.08	362	7.03	319	6.18	315	8.09	2.15976	3.73e-16	Ups	SDS
ENSBTAG00000009812	6202	292.81	6870	274.79	5079	217.86	3495	124.94	3499	124.97	2804	132.64	0.48531	5.25e-16	Down	CXCL5
ENSBTAG00000001615	27	0.49	56	0.87	39	0.65	170	2.35	142	1.96	111	2.03	3.12304	7.76e-16	Ups	RUNDC3A
ENSBTAG00000030973	249	10.62	365	13.19	328	12.71	151	4.88	195	6.29	164	7.01	0.491864	9.64e-16	Down	TUBA1D
ENSBTAG00000004337	117	1.74	139	1.75	140	1.89	61	0.69	58	0.65	44	0.65	0.369495	1.77e-15	Down	PDE1B
ENSBTAG00000048513	49	1.74	60	1.8	34	1.1	167	4.49	180	4.83	110	3.91	2.85176	4.87e-15	Ups	-
ENSBTAG00000044033	39	1.12	34	0.82	25	0.65	141	3.05	135	2.92	88	2.52	3.30379	4.91e-15	Ups	EDIL3
ENSBTAG00000018160	105	0.67	110	0.6	127	0.74	40	0.19	53	0.26	34	0.22	0.332665	6.68e-15	Down	LAMA1
ENSBTAG00000008462	179	9.85	245	11.42	227	11.34	100	4.17	150	6.24	84	4.63	0.460504	3.74e-14	Down	FAM43A
ENSBTAG00000037778	171	9.32	204	9.42	148	7.33	96	3.96	98	4.04	66	3.6	0.445209	1.07e-13	Down	CXCL3
ENSBTAG00000017804	682	83.72	1020	106.08	971	108.29	398	36.99	488	45.32	390	47.97	0.43498	2.34e-13	Down	BNIP3
ENSBTAG00000001969	6	0.12	5	0.08	4	0.07	48	0.71	86	1.27	41	0.8	10.3707	2.4e-13	Ups	CCDC39
ENSBTAG00000033679	78	2.39	124	3.21	95	2.64	283	6.56	258	5.97	163	5	2.11863	2.79e-13	Ups	HLCS
ENSBTAG00000021934	91	1.99	106	1.96	106	2.11	254	4.21	263	4.35	167	3.66	2.01616	4.54e-13	Ups	RETSAT
ENSBTAG00000015829	46	1.31	48	1.16	44	1.14	135	2.91	164	3.53	104	2.96	2.61156	7.73e-13	Ups	ENPP5
ENSBTAG00000026497	76	4.98	117	6.49	115	6.85	52	2.58	38	1.88	31	2.03	0.353575	4.05e-12	Down	A4GALT
ENSBTAG00000008652	42	0.64	51	0.66	46	0.64	5	0.06	12	0.14	8	0.12	0.16207	1.19e-11	Down	STYXL2
ENSBTAG00000018726	35	1.47	41	1.46	58	2.22	132	4.21	145	4.62	92	3.88	2.46201	1.59e-10	Ups	RIMS3
ENSBTAG00000030521	145	6.52	187	7.13	176	7.2	124	4.22	84	2.86	74	3.34	0.498367	1.6e-10	Down	IER5L
ENSBTAG00000023963	87	1.63	94	1.49	94	1.6	197	2.79	278	3.93	149	2.79	2.02116	2.22e-10	Ups	RHBDD1
ENSBTAG00000043971	99	0.85	129	0.94	139	1.08	72	0.47	65	0.42	52	0.45	0.463237	8.25e-10	Down	NOTCH3
ENSBTAG00000011624	8	0.62	10	0.65	9	0.63	57	3.32	49	2.85	41	3.16	4.89489	1.02e-09	Ups	FGF21
ENSBTAG00000002340	41	1.29	47	1.25	33	0.94	13	0.31	8	0.19	4	0.13	0.183724	1.48e-09	Down	STEAP4
ENSBTAG00000014391	38	0.68	72	1.09	63	1.03	23	0.31	15	0.2	17	0.31	0.288717	4.4e-09	Down	CRB2
ENSBTAG00000013534	28	0.55	38	0.63	23	0.41	2	0.03	5	0.07	3	0.06	0.101257	6.08e-09	Down	GFAP
ENSBTAG00000001835	43	0.97	60	1.15	48	0.99	132	2.26	128	2.19	99	2.25	2.1391	8.3e-09	Ups	GJA1
ENSBTAG00000009768	28	0.72	28	0.61	32	0.75	98	1.92	90	1.76	66	1.71	2.58162	9.21e-09	Ups	IFIT3
ENSBTAG00000011700	43	1.99	64	2.51	41	1.73	125	4.39	125	4.38	106	4.92	2.17461	1.15e-08	Ups	PLLP
ENSBTAG00000001966	90	3.87	107	3.9	122	4.77	55	1.79	61	1.98	49	2.11	0.465872	1.15e-08	Down	PDGFRL
ENSBTAG00000010236	76	2.57	70	2.01	96	2.95	40	1.03	31	0.79	35	1.19	0.39452	1.66e-08	Down	CIDEB
ENSBTAG00000019585	142	1.59	128	1.21	120	1.22	78	0.66	64	0.54	73	0.82	0.496994	3.1e-08	Down	MYOM1
ENSBTAG00000003489	54	1.05	73	1.2	76	1.34	35	0.52	33	0.49	23	0.45	0.402459	1.23e-07	Down	IPCEF1
ENSBTAG00000013929	61	2.87	83	3.31	81	3.47	46	1.64	34	1.21	26	1.23	0.42257	1.24e-07	Down	RRAD
ENSBTAG00000018669	79	1.26	101	1.37	89	1.29	43	0.52	60	0.73	36	0.58	0.463771	1.27e-07	Down	PLB1
ENSBTAG00000050527	31	1.76	58	2.79	34	1.75	11	0.47	13	0.56	11	0.63	0.258576	1.3e-07	Down	-
ENSBTAG00000004261	26	0.72	47	1.1	40	1	12	0.25	7	0.15	11	0.3	0.242053	1.58e-07	Down	SPON2
ENSBTAG00000032613	90	5.47	68	3.5	69	3.81	30	1.38	37	1.7	36	2.19	0.407943	1.95e-07	Down	SCG5
ENSBTAG00000016881	51	0.96	92	1.46	71	1.21	37	0.53	23	0.33	32	0.6	0.392382	2.06e-07	Down	ANPEP
ENSBTAG00000026825	61	4.06	79	4.45	83	5.02	38	1.91	34	1.71	35	2.33	0.4341	2.63e-07	Down	TMEM37
ENSBTAG00000009078	50	6.42	57	6.2	57	6.65	28	2.72	24	2.33	16	2.06	0.370634	3.03e-07	Down	MIA
ENSBTAG00000023374	2	0.04	4	0.08	5	0.1	26	0.44	38	0.64	24	0.54	7.20072	3.15e-07	Ups	FUT1
ENSBTAG00000010517	71	0.82	77	0.75	73	0.77	38	0.33	32	0.28	39	0.45	0.446563	7.15e-07	Down	EVPL
ENSBTAG00000051596	71	2.33	72	2	70	2.08	37	0.92	33	0.82	35	1.15	0.444508	7.66e-07	Down	-
ENSBTAG00000046324	80	7.09	84	6.3	48	3.86	235	15.76	262	17.55	138	12.25	2.63834	8.88e-07	Ups	-
ENSBTAG00000019707	69	1.25	110	1.69	89	1.46	57	0.78	53	0.73	36	0.65	0.4898	8.91e-07	Down	GATA2
ENSBTAG00000002919	55	1.92	85	2.51	67	2.12	31	0.82	32	0.84	35	1.22	0.431162	9.55e-07	Down	UNC5CL
ENSBTAG00000030474	64	1.04	86	1.18	70	1.03	36	0.44	43	0.53	33	0.53	0.459106	1.05e-06	Down	-
ENSBTAG00000001051	1	0.04	1	0.04	0	0	26	0.88	37	1.25	23	1.03	38.5507	1.19e-06	Ups	OSCAR
ENSBTAG00000033726	45	0.82	44	0.68	35	0.58	95	1.32	111	1.54	79	1.45	2.06024	1.19e-06	Ups	GRIP1
ENSBTAG00000007208	15	0.88	10	0.5	11	0.59	64	2.84	41	1.82	32	1.88	3.37098	1.48e-06	Ups	HDAC11
ENSBTAG00000035247	33	2.83	46	3.34	32	2.49	85	5.52	92	5.97	84	7.22	2.13323	1.53e-06	Ups	MCEE
ENSBTAG00000001687	25	0.71	50	1.21	44	1.14	15	0.32	19	0.41	3	0.09	0.275703	1.62e-06	Down	STC1
ENSBTAG00000007958	30	0.47	30	0.4	42	0.6	15	0.18	8	0.1	8	0.13	0.271861	1.97e-06	Down	TNS4
ENSBTAG00000049783	36	2.5	24	1.41	20	1.26	81	4.26	76	3.99	53	3.69	2.33044	4.64e-06	Ups	-
ENSBTAG00000037937	9	0.09	5	0.04	10	0.09	32	0.25	45	0.35	27	0.28	3.86102	4.74e-06	Ups	-
ENSBTAG00000007589	51	1.53	47	1.19	55	1.5	30	0.68	27	0.61	12	0.36	0.398754	5.69e-06	Down	SMAD9
ENSBTAG00000004547	0	0	0	0	0	0	12	0.29	14	0.33	11	0.35	60.3734	7.04e-06	Ups	OLR1
ENSBTAG00000049589	35	4.3	61	6.36	50	5.59	23	2.14	16	1.49	24	2.96	0.39486	1.22e-05	Down	SAA3
ENSBTAG00000046763	54	1.83	88	2.53	80	2.47	34	0.87	47	1.21	39	1.33	0.491123	1.28e-05	Down	FAM107A
ENSBTAG00000018453	46	3.93	80	5.78	48	3.72	26	1.68	31	2	27	2.31	0.438948	1.48e-05	Down	ANKRD37
ENSBTAG00000011666	9	0.45	21	0.89	20	0.91	1	0.04	2	0.08	2	0.1	0.0913684	1.5e-05	Down	THRSP
ENSBTAG00000053187	8	0.1	28	0.29	14	0.16	67	0.62	55	0.51	32	0.39	2.76055	1.7e-05	Ups	-
ENSBTAG00000018647	15	0.35	28	0.55	27	0.57	63	1.11	57	1	58	1.35	2.31501	1.73e-05	Ups	SLC2A11
ENSBTAG00000010123	24	0.83	32	0.93	24	0.75	7	0.18	10	0.26	7	0.24	0.270324	1.74e-05	Down	APOE
ENSBTAG00000048983	15	1.78	8	0.8	12	1.29	37	3.32	56	5.02	28	3.32	3.05638	2.07e-05	Ups	-
ENSBTAG00000011545	15	0.47	22	0.58	16	0.45	57	1.35	45	1.06	45	1.41	2.50983	2.15e-05	Ups	GDA
ENSBTAG00000018765	64	1.3	94	1.62	63	1.16	53	0.81	31	0.48	37	0.75	0.495471	2.39e-05	Down	SEMA5B
ENSBTAG00000000667	34	1.32	35	1.15	26	0.91	83	2.43	83	2.43	52	2.02	2.0442	2.59e-05	Ups	APOL3
ENSBTAG00000006862	15	0.17	13	0.13	18	0.19	51	0.45	57	0.5	29	0.34	2.63713	2.89e-05	Ups	MEIS3
ENSBTAG00000020494	13	0.29	23	0.44	13	0.27	63	1.07	47	0.8	32	0.72	2.58954	3.33e-05	Ups	RPE65
ENSBTAG00000008471	23	0.38	17	0.24	28	0.42	50	0.63	79	0.99	46	0.76	2.29613	4.62e-05	Ups	MX2
ENSBTAG00000043250	14	2.96	48	8.6	37	7.11	10	1.6	17	2.72	6	1.27	0.301094	5.69e-05	Down	7SK
ENSBTAG00000020817	15	0.6	18	0.61	15	0.55	39	1.18	54	1.64	40	1.61	2.5005	5.8e-05	Ups	B3GAT2
ENSBTAG00000033580	26	0.9	33	0.97	29	0.91	10	0.26	17	0.45	5	0.17	0.322985	6.03e-05	Down	-
ENSBTAG00000016345	16	0.24	26	0.33	23	0.31	7	0.08	7	0.08	4	0.06	0.248831	6.41e-05	Down	IL2RB
ENSBTAG00000020676	20	0.59	22	0.55	24	0.65	8	0.18	5	0.11	6	0.18	0.259141	6.85e-05	Down	MMP9
ENSBTAG00000017802	34	0.56	46	0.64	38	0.56	16	0.2	27	0.33	10	0.16	0.400294	7.55e-05	Down	THRB
ENSBTAG00000000575	32	0.28	25	0.18	24	0.19	7	0.05	15	0.1	6	0.05	0.306124	8.11e-05	Down	TNC
ENSBTAG00000020895	14	0.26	21	0.33	15	0.25	57	0.79	42	0.58	35	0.65	2.40655	0.000100097	Ups	LOXL4
ENSBTAG00000053028	41	7.17	39	5.78	36	5.72	22	2.91	22	2.91	10	1.75	0.412273	0.000100138	Down	-
ENSBTAG00000018810	23	0.3	32	0.36	20	0.24	56	0.56	81	0.8	42	0.55	2.13191	0.000107465	Ups	THBS2
ENSBTAG00000050477	28	4.77	42	6.06	44	6.81	28	3.61	9	1.16	11	1.88	0.377387	0.000110492	Down	H3C3
ENSBTAG00000045306	34	36.6	16	14.59	26	25.43	69	56.24	66	53.75	47	50.69	2.1218	0.000127958	Ups	SNORD63
ENSBTAG00000012419	2	0.17	6	0.44	3	0.23	26	1.69	17	1.1	17	1.46	4.93843	0.000132516	Ups	BCL2L15
ENSBTAG00000019779	11	0.42	8	0.26	13	0.45	35	1	42	1.2	24	0.91	2.80474	0.000151683	Ups	RAB39B
ENSBTAG00000050881	24	4.06	33	4.73	26	3.99	12	1.54	10	1.28	10	1.69	0.348324	0.000152461	Down	H3C13
ENSBTAG00000018064	1	0.04	3	0.1	6	0.21	22	0.66	20	0.6	15	0.59	5.12811	0.000169271	Ups	FAM221A
ENSBTAG00000005585	2	0.14	7	0.42	10	0.65	17	0.92	29	1.57	31	2.22	3.76369	0.000186532	Ups	ANXA13
ENSBTAG00000011896	5	0.11	8	0.15	8	0.16	31	0.51	28	0.46	19	0.41	3.32482	0.00019196	Ups	GRIP2
ENSBTAG00000031178	3	0.05	6	0.09	2	0.03	28	0.37	18	0.24	13	0.22	4.78573	0.000217486	Ups	SLC9A9
ENSBTAG00000002319	36	0.17	35	0.14	56	0.23	30	0.1	11	0.04	18	0.08	0.417819	0.000220199	Down	HMCN2
ENSBTAG00000003403	36	1.2	54	1.52	54	1.63	33	0.83	26	0.65	19	0.63	0.486347	0.000245359	Down	PADI2
ENSBTAG00000016649	11	0.43	18	0.6	8	0.29	43	1.28	34	1.01	29	1.15	2.581	0.000276076	Ups	CCND2
ENSBTAG00000002089	0	0	1	0.03	0	0	15	0.41	14	0.38	6	0.22	28.5339	0.000280217	Ups	FAM217A
ENSBTAG00000018009	21	1.22	19	0.93	29	1.53	57	2.5	51	2.24	50	2.91	2.0667	0.000287786	Ups	-
ENSBTAG00000016752	17	0.26	24	0.31	19	0.27	7	0.08	8	0.09	4	0.06	0.283505	0.000295815	Down	ASB10
ENSBTAG00000052716	0	0	2	0.24	2	0.26	18	1.93	22	2.35	5	0.71	9.82478	0.000309611	Ups	-
ENSBTAG00000053240	32	0.91	47	1.13	42	1.09	26	0.56	21	0.45	15	0.43	0.459908	0.000310207	Down	-
ENSBTAG00000019567	13	0.29	27	0.52	24	0.49	56	0.96	48	0.82	45	1.02	2.11261	0.000317401	Ups	IL21R
ENSBTAG00000050631	20	1.84	27	2.1	20	1.67	7	0.49	14	0.97	1	0.09	0.288207	0.000335832	Down	-
ENSBTAG00000051321	3	0.15	5	0.21	2	0.09	15	0.58	20	0.77	17	0.86	4.73063	0.000411305	Ups	-
ENSBTAG00000054062	1	0.03	6	0.16	1	0.03	15	0.35	17	0.4	16	0.49	5.51715	0.000465121	Ups	CNGA3
ENSBTAG00000024643	6	0.07	15	0.15	5	0.05	26	0.23	35	0.31	23	0.27	2.92488	0.000502626	Ups	VEPH1
ENSBTAG00000038215	17	0.42	17	0.35	11	0.24	1	0.02	3	0.06	6	0.15	0.204445	0.000505031	Down	CLCA2
ENSBTAG00000033886	20	0.9	18	0.69	14	0.57	50	1.7	51	1.73	28	1.26	2.19778	0.000517571	Ups	CIST1
ENSBTAG00000004885	2	0.04	0	0	3	0.05	19	0.28	14	0.21	9	0.18	7.39496	0.000530433	Ups	DDR2
ENSBTAG00000030667	58	1.97	99	2.84	85	2.62	256	6.57	199	5.1	104	3.53	2.04042	0.000634733	Ups	ODAD1
ENSBTAG00000006349	6	0.1	8	0.11	7	0.1	31	0.38	23	0.28	18	0.3	3.06822	0.0006475	Ups	EXTL1
ENSBTAG00000012182	42	1.86	35	1.31	34	1.37	23	0.77	18	0.6	17	0.75	0.467433	0.000726059	Down	DIRAS3
ENSBTAG00000046121	26	2.37	23	1.78	24	1.99	10	0.69	9	0.62	11	1	0.370826	0.000727057	Down	-
ENSBTAG00000009294	4	0.21	12	0.53	6	0.29	26	1.03	30	1.19	18	0.95	3.02903	0.000736862	Ups	DEGS2
ENSBTAG00000048701	15	0.84	28	1.33	17	0.87	8	0.34	8	0.34	5	0.28	0.315558	0.000788658	Down	-
ENSBTAG00000030690	33	0.83	43	0.92	32	0.73	27	0.52	14	0.27	14	0.35	0.456782	0.000788937	Down	RADIL
ENSBTAG00000015133	6	0.19	13	0.34	13	0.37	2	0.05	0	0	2	0.06	0.114908	0.000802034	Down	CCR7
ENSBTAG00000004884	9	0.16	13	0.19	3	0.05	25	0.33	33	0.44	22	0.39	2.88041	0.000809941	Ups	SLC4A5
ENSBTAG00000029913	3	2.41	9	6.13	12	8.77	30	18.27	22	13.38	25	20.15	2.92815	0.00082428	Ups	bta-mir-425
ENSBTAG00000004741	4	0.11	2	0.05	4	0.1	19	0.39	14	0.29	16	0.44	4.41887	0.000827771	Ups	IL12B
ENSBTAG00000021913	17	1.09	11	0.6	24	1.4	6	0.29	7	0.34	3	0.19	0.271747	0.000838237	Down	MMD2
ENSBTAG00000030333	11	0.19	22	0.32	23	0.36	4	0.05	4	0.05	9	0.16	0.282309	0.000849325	Down	AOC3
ENSBTAG00000050808	29	0.64	33	0.62	33	0.66	23	0.38	11	0.18	12	0.26	0.433789	0.000865204	Down	CPLX1
ENSBTAG00000002786	10	0.31	7	0.19	8	0.23	29	0.69	30	0.71	19	0.6	2.77251	0.000887043	Ups	-
ENSBTAG00000014484	15	0.4	10	0.22	14	0.34	3	0.06	3	0.06	3	0.08	0.206237	0.000916268	Down	TMEM26
ENSBTAG00000047231	22	1.63	18	1.13	21	1.41	8	0.45	11	0.62	4	0.3	0.333076	0.000971233	Down	TNNI1
ENSBTAG00000002824	13	0.64	10	0.42	11	0.49	37	1.38	35	1.31	21	1.04	2.42455	0.0011238	Ups	DPEP3
ENSBTAG00000048851	25	1.01	38	1.3	51	1.87	22	0.67	29	0.88	8	0.32	0.457785	0.00129786	Down	UBE2QL1
ENSBTAG00000050245	11	4.03	8	2.48	18	5.99	31	8.6	28	7.76	39	14.32	2.42627	0.00134387	Ups	U2
ENSBTAG00000052831	3	0.19	11	0.58	14	0.79	1	0.05	0	0	1	0.06	0.0658046	0.00135804	Down	PRRT1B
ENSBTAG00000019628	17	0.35	14	0.24	18	0.33	35	0.54	49	0.75	32	0.65	2.11914	0.00138926	Ups	EDAR
ENSBTAG00000014418	1	0.16	3	0.4	3	0.42	14	1.65	14	1.65	12	1.87	5.18394	0.00144571	Ups	FHIT
ENSBTAG00000054668	20	0.9	19	0.73	33	1.35	9	0.31	13	0.44	9	0.41	0.38646	0.00151742	Down	-
ENSBTAG00000007755	9	0.33	16	0.49	19	0.63	37	1.02	33	0.91	36	1.31	2.19733	0.00159936	Ups	APOBEC3H
ENSBTAG00000051248	7	0.06	20	0.15	7	0.05	1	0.01	4	0.03	1	0.01	0.159903	0.00161897	Down	-
ENSBTAG00000017020	10	1.55	13	1.71	9	1.27	1	0.12	4	0.47	1	0.16	0.167305	0.00162949	Down	S100G
ENSBTAG00000000257	1	0.03	0	0	0	0	4	0.08	13	0.26	8	0.21	21.06	0.00164818	Ups	MRAP2
ENSBTAG00000030162	23	0.41	28	0.43	29	0.47	12	0.16	13	0.18	13	0.23	0.429967	0.00166998	Down	AXIN2
ENSBTAG00000046742	0	0	1	0.14	3	0.44	9	1.11	16	1.96	9	1.46	7.6563	0.00173562	Ups	CLEC2A
ENSBTAG00000053558	32	1.05	26	0.72	29	0.87	18	0.45	15	0.37	11	0.36	0.45016	0.00178578	Down	NOTUM
ENSBTAG00000048573	15	0.78	8	0.35	10	0.47	29	1.14	33	1.3	26	1.36	2.38355	0.00187808	Ups	-
ENSBTAG00000002464	20	0.24	23	0.23	20	0.22	14	0.13	6	0.05	6	0.07	0.368525	0.00189362	Down	PLCH2
ENSBTAG00000010238	16	0.8	13	0.55	17	0.77	4	0.15	6	0.23	5	0.25	0.292784	0.00193102	Down	LTB4R
ENSBTAG00000003313	16	0.6	14	0.44	11	0.37	5	0.14	4	0.11	3	0.11	0.260628	0.00195292	Down	TNFRSF9
ENSBTAG00000053545	10	0.56	21	1	20	1.02	55	2.34	23	0.98	43	2.42	2.18046	0.00235266	Ups	-
ENSBTAG00000021570	11	0.22	18	0.31	9	0.17	3	0.05	6	0.09	1	0.02	0.233887	0.00243765	Down	PLEKHG4
ENSBTAG00000039861	11	0.46	18	0.63	16	0.6	38	1.19	37	1.16	29	1.2	2.08372	0.0025277	Ups	OAS1Y
ENSBTAG00000012052	9	0.23	19	0.4	19	0.43	32	0.61	37	0.7	39	0.98	2.10872	0.00258352	Ups	PADI4
ENSBTAG00000051396	25	1.26	25	1.06	22	1	7	0.27	9	0.34	16	0.81	0.408832	0.00290804	Down	-
ENSBTAG00000018237	4	0.04	21	0.17	8	0.07	32	0.23	27	0.2	28	0.27	2.42853	0.00307221	Ups	MYO16
ENSBTAG00000014455	17	0.11	13	0.07	14	0.08	29	0.14	36	0.17	37	0.23	2.10441	0.00317838	Ups	PDZD2
ENSBTAG00000007502	2	0.07	13	0.37	7	0.21	18	0.46	23	0.58	25	0.84	2.79129	0.00347051	Ups	CKMT1A
ENSBTAG00000018165	14	0.21	16	0.2	10	0.14	4	0.05	2	0.02	6	0.09	0.275058	0.00348828	Down	RIPOR2
ENSBTAG00000000816	15	0.2	9	0.1	8	0.1	4	0.04	2	0.02	2	0.03	0.220832	0.00391453	Down	PRDM1
ENSBTAG00000016159	6	0.42	6	0.36	12	0.77	25	1.33	29	1.54	15	1.06	2.55284	0.00406545	Ups	NPBWR1
ENSBTAG00000050956	1	0.37	2	0.62	2	0.67	16	4.44	9	2.49	7	2.57	5.70039	0.00425854	Ups	U2
ENSBTAG00000015994	3	0.09	1	0.03	0	0	6	0.14	14	0.32	10	0.31	6.7361	0.00429955	Ups	LRRC63
ENSBTAG00000018016	1	0.12	1	0.1	3	0.33	9	0.83	11	1.02	11	1.35	5.65645	0.00431667	Ups	NUPR1
ENSBTAG00000051699	7	5.21	9	5.68	15	10.14	32	18.04	23	12.95	24	17.9	2.30298	0.00452182	Ups	-
ENSBTAG00000029818	3	2.59	3	2.2	1	0.78	17	11.12	11	7.19	8	6.92	4.56067	0.00459485	Ups	bta-mir-224
ENSBTAG00000052515	6	0.21	12	0.35	14	0.44	4	0.11	4	0.11	0	0	0.220546	0.00497791	Down	TMIE
ENSBTAG00000026481	12	0.35	12	0.3	13	0.35	5	0.11	5	0.11	2	0.06	0.287444	0.00511623	Down	RGS8
ENSBTAG00000006233	15	0.48	7	0.19	13	0.38	4	0.1	6	0.15	0	0	0.245388	0.00514466	Down	NIM1K
ENSBTAG00000012349	22	0.74	16	0.46	22	0.68	6	0.15	7	0.18	13	0.44	0.396733	0.00537699	Down	LAX1
ENSBTAG00000019276	19	1.18	24	1.26	19	1.07	6	0.28	12	0.56	11	0.68	0.425613	0.00624609	Down	-
ENSBTAG00000045097	0	0	2	1.77	0	0	11	8.7	6	4.74	7	7.32	10.9569	0.0062823	Ups	-
ENSBTAG00000013848	2	0.02	5	0.05	2	0.02	17	0.16	15	0.14	7	0.09	3.8455	0.00630898	Ups	ADGRD1
ENSBTAG00000052900	13	0.39	7	0.18	7	0.19	4	0.09	2	0.05	0	0	0.191429	0.00632778	Down	-
ENSBTAG00000032509	23	1.56	25	1.44	17	1.05	6	0.31	17	0.87	8	0.54	0.426673	0.00634163	Down	FAM166B
ENSBTAG00000013205	16	0.29	12	0.19	15	0.25	28	0.39	40	0.55	28	0.51	2.00145	0.00643041	Ups	IL1RAP
ENSBTAG00000050861	20	0.75	21	0.67	29	0.99	12	0.34	14	0.4	10	0.38	0.461426	0.00648417	Down	-
ENSBTAG00000020032	3	0.06	3	0.05	0	0	13	0.2	11	0.17	8	0.17	4.75335	0.00692967	Ups	CEP126
ENSBTAG00000004339	4	0.12	7	0.18	4	0.11	15	0.34	14	0.32	19	0.57	2.95069	0.00701604	Ups	-
ENSBTAG00000005974	12	0.61	14	0.6	13	0.6	7	0.27	3	0.12	4	0.2	0.322571	0.00731951	Down	APOBEC2
ENSBTAG00000012078	3	0.09	1	0.03	0	0	11	0.25	8	0.18	8	0.24	6.01028	0.00788775	Ups	TMEM176A
ENSBTAG00000004386	13	1.35	11	0.97	7	0.66	28	2.21	25	1.97	22	2.3	2.17012	0.00826266	Ups	SOCS1
ENSBTAG00000025554	15	0.94	18	0.96	28	1.6	13	0.62	10	0.48	7	0.44	0.439787	0.00897319	Down	LRRC73
ENSBTAG00000003172	7	0.18	14	0.3	9	0.21	30	0.57	27	0.52	16	0.41	2.17587	0.00973812	Ups	MEIS2
ENSBTAG00000016177	4	0.24	6	0.3	8	0.43	23	1.04	19	0.86	11	0.66	2.61757	0.00997046	Ups	FGL1
ENSBTAG00000003440	5	0.13	8	0.18	8	0.19	24	0.48	18	0.36	15	0.39	2.4394	0.0102691	Ups	FRRS1
ENSBTAG00000015001	7	0.77	11	1.02	14	1.39	6	0.5	2	0.17	2	0.22	0.279738	0.0103057	Down	OVOL3
ENSBTAG00000000095	0	0	1	0.04	2	0.08	13	0.45	5	0.17	6	0.27	7.19195	0.0103408	Ups	CD274
ENSBTAG00000000720	5	0.19	1	0.03	7	0.25	17	0.5	11	0.32	16	0.62	3.06118	0.0105051	Ups	CTSL
ENSBTAG00000044812	7	8.75	8	8.47	9	10.22	31	29.33	16	15.12	16	20.03	2.34737	0.0106732	Ups	-
ENSBTAG00000012558	15	0.14	11	0.09	21	0.18	9	0.06	8	0.06	4	0.04	0.394883	0.0118475	Down	ADAMTS12
ENSBTAG00000016246	18	0.27	32	0.41	20	0.27	8	0.09	17	0.19	12	0.18	0.481002	0.011931	Down	DUOX1
ENSBTAG00000021664	7	0.17	8	0.17	15	0.33	20	0.37	30	0.55	21	0.51	2.1344	0.013336	Ups	TACR2
ENSBTAG00000032819	13	0.17	14	0.16	8	0.1	4	0.04	5	0.05	4	0.05	0.333905	0.0133539	Down	MUC20
ENSBTAG00000008568	5	0.21	14	0.5	6	0.23	1	0.03	4	0.13	1	0.04	0.21686	0.0135805	Down	SLC25A45
ENSBTAG00000016548	2	0.1	3	0.13	2	0.09	12	0.47	6	0.23	12	0.62	3.95186	0.0138518	Ups	TEX12
ENSBTAG00000050148	23	1.47	10	0.54	11	0.64	8	0.39	6	0.29	5	0.32	0.379745	0.0140126	Down	-
ENSBTAG00000054907	1	0.14	2	0.24	1	0.13	13	1.38	8	0.85	4	0.56	5.50238	0.0140677	Ups	-
ENSBTAG00000001893	7	0.24	10	0.28	7	0.21	3	0.08	0	0	3	0.1	0.230009	0.0160254	Down	TM4SF4
ENSBTAG00000054196	11	0.26	18	0.36	6	0.13	6	0.11	4	0.07	3	0.07	0.333852	0.0164347	Down	-
