# Supplementary material for: Class IIa histone deacetylase (HDAC) inhibitor TMP269 suppresses lumpy skin disease virus replication by regulating host lysophosphatidic acid metabolism
Source: J Virol. 2025 Jan 22;99(2):e01827-24. doi: 10.1128/jvi.01827-24 (PMC11852836; doi:10.1128/jvi.01827-24)
Supplement: Table S2 — List of differential metabolites in the DMSO group compared with the MOCK group. [file jvi.01827-24-s0007.xlsx]

## Sheet: Sheet1
Table S2 List of differential metabolites in in DMSO group compared with MOCK group
Index	Compounds	Formula	DMSO-1	DMSO-2	DMSO-3	DMSO-4	DMSO-5	DMSO-6	MOCK-1	MOCK-2	MOCK-3	MOCK-4	MOCK-5	MOCK-6	VIP	P-value	FDR	Fold_Change	Up/Down
MW0169549	Niacinamide	C6H6N2O	11641.9	8580.49	10097.3	9984.31	12072.5	12296.6	7491.39	7277.29	8279.62	9460.51	7983.01	8166.8	1.85685	0.00463751	0.068027	1.32912	up
MEDP1031	1-Phenylethanol	C8H10O	1821.77	2560.45	2209.12	2882.33	2496.29	2684.84	1641.69	1322.51	791.283	1756.12	2008.85	2128.56	1.64482	0.0086694	0.0921662	1.51879	up
MW0009085	Nifuroxazide	C12H9N3O5	6746.23	7754.68	6884.38	7117.45	7124.51	7716.13	9256.03	7130.92	7797.54	8069.08	11039.7	9321.94	1.4416	0.0420311	0.241497	0.82378	down
MW0111241	Palmitoleoyl Ethanolamide	C18H35NO2	14358.1	14283.6	17654	12642.7	15225.8	13511.3	18541.1	15391.1	17928.4	19027.3	17839.3	19124.6	1.83995	0.00423273	0.0674985	0.812927	down
MW0055261	C22 Sphingomyelin	C45H91N2O6P	21216.2	71960.3	25138.5	34883.2	32997.4	22888.6	63304.1	63474.6	139407	131293	162524	67949.5	1.83201	0.0103822	0.103066	0.332962	down
MW0169224	Glimepiride	C24H34N4O5S	53599.8	21897.5	35838.5	24790.7	28538.9	30345.2	47352.9	53719.4	65057.8	57377	27003.6	46424.5	1.49274	0.0370721	0.220206	0.656745	down
MW0123822	Enrofloxacin	C19H22FN3O3	1500.36	846.947	999.523	1105.73	1165.38	944.786	2230.98	2738.73	2257.21	3029.45	3692.42	4228.49	2.10656	0.00139975	0.0369851	0.36104	down
MW0107001	Gln-Phe	C14H19N3O4	2660.8	928.896	2404.82	1811.08	2631.73	1627.94	3184.94	2587.92	3253.51	2916.23	3501.96	4477.55	1.63328	0.00664433	0.0816382	0.605622	down
MW0124528	Janthitrem E	C37H49NO6	8346.63	7191.14	6749.53	7833.9	10068.7	4270.39	4078.83	3669.69	3370.3	2288.59	4153.36	5252.35	1.79062	0.00403737	0.0672172	1.94889	up
MW0006953	Ebastine	C32H39NO2	2401.79	1042.66	2466.76	1645.26	1351.29	1532.4	8236.55	6690.34	7434.03	6960.1	11321.3	10495.7	2.21918	0.000195684	0.0101148	0.204157	down
MEDN0362	LPE(18:1/0:0)	C23H46NO7P	41301.7	42405.5	45751.4	46718.7	48668.5	36149.4	32119.3	34306.8	33367.6	30704.7	36949.4	47070.1	1.50979	0.0306482	0.194668	1.21666	up
MW0007570	Medetomidine hydrochloride	C13H17ClN2	2632.25	2997.87	3602.64	3587.55	3626.3	3677.13	2437.63	1078.21	1637.14	1663.84	3511.24	3040.01	1.50104	0.0310787	0.195633	1.50536	up
MW0157922	Thymotrinan	C16H31N7O6	11962.5	11593.7	11640.4	8697.76	10441	8975.22	14702.3	14542.9	15216.8	13336.1	16383.1	21488.5	1.95075	0.00418769	0.0674984	0.661762	down
MW0057057	PC(18:2(9Z,12Z)/18:3(9Z,12Z,15Z))	C44H78NO8P	8152.97	7980.91	7703.08	8926.64	9547	5687.6	2378.54	1132.53	5907.01	5222.69	7135.75	7220.6	1.35471	0.0278593	0.191114	1.65527	up
MEDP1904	LPE(18:2/0:0)	C23H44NO7P	18470.4	16582.9	20848	17804.4	20233.7	14959.9	12816.2	10427.4	11128	7644.6	9583.26	16691.2	1.78835	0.00186011	0.039833	1.59464	up
MW0015696	Dihydroartemisinin	C15H24O5	3835.43	3944.6	3393.21	3726.59	3288.81	3544.44	4765.07	5095.06	6439.52	3845.49	4117.64	4365.32	1.70314	0.0281763	0.191114	0.759152	down
MW0107126	Glycolic acid	C2H4O3	131771	122561	48758.1	132349	31265	144603	27417.4	31251.7	21418.7	58443.4	30933	105892	1.47678	0.0443613	0.248125	2.22007	up
MEDP0827	Isophorone	C9H14O	20245.7	30726.2	23733.6	32512.3	29327.5	28547.5	18215.5	15121.6	14529.9	16995.5	19664	21697.6	2.00415	0.00199261	0.041485	1.55419	up
MW0013392	2-Aminohexadecanoic acid	C16H33NO2	5815.71	6077.48	6363.12	4547.66	6145.5	7221.87	12484.6	10435.8	12006.1	11140.3	12406.4	13222.2	2.20857	8.56589e-07	0.000321007	0.504514	down
MW0106413	Dicyclomine	C19H35NO2	663.504	808.019	307.074	1354.85	1340.21	944.913	4078.03	3912.14	3632.66	4680.47	4245.93	6271.2	2.01869	7.71914e-05	0.00525954	0.202031	down
MEDP1348	LPC(16:1/0:0)	C24H48NO7P	156847	111917	138250	136968	160082	92166.1	70422.7	69326.4	68228.1	65296.4	78688.7	135548	1.72804	0.00742484	0.0856141	1.63326	up
MW0124713	Lovastatin	C24H36O5	4098.9	3573.8	2575.28	3524.14	3306.91	2818.21	2574.51	3063.91	1342.52	3009.01	2873.04	1013.71	1.24416	0.0473545	0.25534	1.43386	up
MW0109170	Phe-Gly	C11H14N2O3	2857.63	4161.9	4827.1	3732.61	4264.58	3887.75	5615.9	5853.82	5602.47	5240.96	6963.1	6114.71	1.94324	0.000327834	0.0140407	0.670554	down
MW0006725	Deoxynojirimycin Tetrabenzyl Ether	C34H37NO4	3739.42	4028.72	3994	3783.05	4046.23	3471.35	2440.9	1338.83	1915.55	2633.16	1402.33	3417.04	1.83793	0.00305487	0.0545149	1.75412	up
MW0127047	Gamma-Caprolactone	C6H10O2	9208.45	12963.3	12516.4	18100.7	15911.8	15680	8252.56	6942.04	5977.66	8677.34	10454.4	11726.8	1.83405	0.00727849	0.0846701	1.62175	up
MEDP2241	SPH(d17:1)	C17H35NO2	570480	680201	484293	597522	555501	621995	89837.4	81251.8	86817.3	76504.8	86992.4	87170.6	2.30687	7.71795e-06	0.00105175	6.90163	up
MW0063760	Teprenone	C23H38O	18253.3	20053.6	18490.3	22975.8	18577.6	20109.1	14810.8	17747.4	11548.3	16578.4	19762.4	10691.5	1.53217	0.0248728	0.180992	1.29977	up
MEDP1333	LPC(0:0/20:4)	C28H50NO7P	135552	105067	107955	115345	143766	75058.7	54821.2	50346.9	51127.3	44060.1	51887	93842.2	1.91977	0.00135884	0.0369851	1.97276	up
MW0127456	Dimethyl sulfoxide	C2H6OS	1270.65	938.537	772.662	1079.05	970.866	1257.39	1597.47	1518.9	1325.64	1087.4	1474.01	1159.14	1.46903	0.022037	0.169361	0.770488	down
MW0157227	Amylocaine	C14H21NO2	2953.22	4030.71	4892.42	3015.49	2909.98	4379.11	1478.15	1639.3	2156.08	1690.75	1849.79	3519.53	1.8097	0.0055602	0.07389	1.79842	up
MW0014038	3-Hexaprenyl-4,5-dihydroxybenzoic acid	C37H54O4	25813.6	12700.4	22577.7	12674	24291.1	10691.2	9231.5	7709.79	11102.3	9400.72	11402.8	11718.8	1.49919	0.0332739	0.202755	1.79553	up
MW0126835	Tozasertib	C23H28N8OS	31382	19890.7	14431	16410.6	19965.8	16094.1	29967.1	39431.5	37846.5	35597	17689.8	21933.2	1.49107	0.0386636	0.227282	0.647653	down
MW0145596	Arg-Ile	C12H25N5O3	4478.02	1818.33	3559.57	2894.01	3616.6	1746.83	5476.03	4299.42	4386.34	4421.41	5675.51	8249.26	1.71146	0.0113746	0.107915	0.557198	down
MW0000232	Dihydroergotamine	C33H37N5O5	1805.77	1087.92	2172.29	1130.75	1809.77	1353.62	2696.5	2476.01	2883.35	2601.1	3681.07	2980.76	2.02567	0.000343912	0.0143201	0.54046	down
MW0000503	(-)-Tylocrebrine	C24H27NO4	751.764	845.109	1322.06	440.26	679.753	874.046	2503.3	2053.09	2114.76	2240.25	2769.3	2611.64	2.1704	2.97727e-06	0.000637562	0.34375	down
MW0142817	3beta-(1-Pyrrolidinyl)-5alpha-pregnane-11,20-dione	C25H39NO2	3584.04	4688.35	4240.1	4741.01	3549.98	3665.77	4225.59	5170.78	5145.23	4602.64	5490.76	4672.58	1.46111	0.0215458	0.166481	0.834912	down
MW0103478	Adenosine monophosphate	C10H14N5O7P	5302.33	3702.25	4554.73	4584.12	4215.75	3799.35	3311.33	2917.29	2675.44	3351.86	3232.12	4660.18	1.55814	0.0226002	0.17077	1.2983	up
MW0145001	alpha-Tocopherol acetate	C31H52O3	5791.75	6714.49	5813.17	8196.96	5306.29	5053.86	765.725	1221.49	1438.15	3983.69	6002.66	4797.98	1.60886	0.015932	0.134024	2.0251	up
MW0103469	Adenosine-5'-diphosphate	C10H15N5O10P2	1005.85	1511.02	743.782	929.499	783.807	1002.24	1088.62	1716.26	1566.96	1176.47	1377.66	1296.54	1.46796	0.0305621	0.194668	0.72681	down
MW0016103	beta-Citraurol	C30H42O2	5992.24	1150.91	2394.5	1726.86	1961.71	2371.24	1909.72	4001.96	6217.42	5068.81	6554.48	5614.94	1.41419	0.0435685	0.245523	0.531116	down
MEDP0428	Cholesterol	C27H46O	36653.4	46637.2	37016.9	48777	47319.7	43361.6	23835.1	20032.7	27922.4	23479.6	30504.5	28272.9	2.13838	9.57629e-05	0.00574194	1.68627	up
MW0009794	Sulfamethazine	C12H14N4O2S	816.722	586.234	1622.22	1158.47	800.461	997.993	1636.16	1360.93	1528.64	2036.12	1921.13	1602.03	1.74159	0.00432572	0.068027	0.593167	down
MW0015215	7-Ketocholesterol	C27H44O2	57465.9	59135.6	36782.7	49887	30734.1	47401.6	30439.6	28727.3	28857	38146.1	34827.2	45214.2	1.45282	0.0458253	0.251068	1.36465	up
MW0000250	Ergosine	C30H37N5O5	1499.76	1462.32	1586.08	1498.91	1202.02	1489.93	3393.78	3756.12	3266.03	3869.93	3731.76	4209.64	2.25736	2.70857e-06	0.000637562	0.393167	down
MW0049220	Deoxycorticosterone acetate	C23H32O4	6998.82	4751.51	7818.08	8553.19	8117.2	7152.1	4578.11	4584.96	757.217	2778.13	3974.59	7092.95	1.4195	0.0116411	0.109748	1.82576	up
MW0105421	Acetylglycine	C4H7NO3	3501.51	5947.92	5101.21	7069.54	5699.95	6424.93	3431.85	1641.8	1577.78	3923.45	3743.43	4743.97	1.67735	0.00728648	0.0846701	1.77025	up
MW0106098	Camylofin	C19H32N2O2	2644.52	2089.68	4671.56	4309.36	4491.69	3574.5	5110.57	5205.78	5929.01	3877.57	4918.94	5919.08	1.45381	0.0183053	0.148323	0.703509	down
MW0008759	N1-(2-aminophenyl)-N8-phenyloctanediamide	C20H25N3O2	1281.72	712.485	1530.48	1030.16	1849.15	1373.65	3600.63	2588.97	2939.51	3733.93	3862.81	5559.83	2.04825	0.00137066	0.0369851	0.348997	down
MW0138112	Esculin	C15H16O9	7053.37	8009.58	6720.67	7298.37	7502.97	7811.52	7291.44	9037.8	8607.64	8874.12	7825.05	7951.1	1.35925	0.0316066	0.195633	0.895322	down
MW0169179	Flufenamic acid	C14H10F3NO2	1885.53	2574.64	1302.08	3183.32	2615.11	3584.41	1072.13	1160.57	1986.28	1578.56	1660.76	1515.52	1.68075	0.028085	0.191114	1.6877	up
FDATP00969	Oxeladin citrate	C26H41NO10	2546.92	2962.64	3572.11	1658.1	1344.1	1574.14	4044.32	5231.77	4061.16	3534.56	3961.3	4955.22	1.90938	0.00145101	0.0369851	0.52962	down
ZINC3979028	Bilobetin	C31H20O10	1.02518e+06	1.16183e+06	853649	1.0607e+06	986824	1.10269e+06	1.2956e+06	1.12075e+06	1.17956e+06	1.1271e+06	1.26e+06	1.02747e+06	1.2913	0.0438126	0.245974	0.883088	down
MW0148475	Digitogenin	C27H44O5	3724.64	5096.37	3439.22	4900.78	4026.79	4215.99	3050.8	2977.51	3709.4	3001.07	2946.61	3286.91	1.89056	0.00802022	0.0885052	1.33899	up
MEDP1170	9-Octadecenal	C18H34O	8476.82	8292.87	8745.84	7525.79	7958.79	7352.06	14810.5	13928.9	14989.6	13885.6	16801.7	17640.3	2.25912	2.75543e-05	0.00217389	0.525244	down
MW0169318	Isofraxidin	C11H10O5	42390.8	65996.4	31886.7	76607.3	56957.2	74663	27182.2	29439.7	42543.5	32364.3	39603.6	31686	1.78904	0.0196412	0.155779	1.71828	up
MW0009671	Rhein	C15H8O6	845.73	1653.15	870.584	1916.86	1366.66	1887.23	439.738	681.094	835.198	769.307	384.671	697.608	1.92382	0.00832218	0.0897478	2.24293	up
MW0055263	Neoabietic acid	C20H30O2	5522.7	5721.97	6866.75	5567.39	5626.75	5331.85	6736.96	6554.25	6379.42	7094.06	8061.76	7096	1.8211	0.00450382	0.068027	0.826226	down
MW0142773	(3-Acrylamidopropyl)trimethylammonium Chloride	C9H19ClN2O	7020.4	7863.74	7363.6	8549.41	8382.76	8354.23	9372.05	8339.2	7731.52	9038.16	10057.9	9802.14	1.30068	0.0303704	0.194552	0.874739	down
MW0012522	16,16-Dimethylprostaglandin A1	C22H36O4	152939	211976	167171	214439	191395	217921	140087	156972	158205	159612	202762	144571	1.48445	0.0494631	0.261997	1.20124	up
MW0011870	1,2-Dipalmitoyl-rac-glycerol	C35H68O5	53286.1	63663.3	45334.6	16312.1	8338.99	10907.3	58418.2	59518.8	62642.4	59122.7	72062.5	56561.6	1.54715	0.0328984	0.201284	0.537139	down
MW0124170	Fuberidazole	C11H8N2O	29950.7	42301	30263.5	58572.6	47121.5	58168.3	18318.7	11284.3	16286.3	26950.3	26705.8	29369.8	1.91554	0.005096	0.0711405	2.0663	up
MW0103432	8-Hydroxyguanosine	C10H13N5O6	47531.1	50806.2	34814.7	52551	45795.8	46857.1	52870.6	54267.7	62655.1	52744.4	59646.3	61254.2	1.52336	0.0069413	0.0826104	0.810497	down
MW0106406	Dichlormid	C8H11Cl2NO	1340.57	2022.71	807.677	2234.93	1556.55	2173.72	409.976	977.058	1332.92	927.327	1086.17	862.933	1.60695	0.0202267	0.159578	1.8112	up
MW0000329	Maraviroc	C29H41F2N5O	1560.74	2293.25	1617.36	2425.69	1977.28	2174.24	1071.44	1462.2	1066.68	1549.2	1780.84	2072.79	1.53914	0.0420485	0.241497	1.33826	up
MEDP1339	LPC(18:1/0:0)	C26H52NO7P	378798	344771	454896	323363	434440	336951	211507	98045.7	231433	166974	250109	318476	1.71757	0.00169923	0.038242	1.78076	up
MW0106076	3-(Methylthio)-2-butanone O-((methylamino)carbonyl)oxime	C7H14N2O2S	1194.42	1877.91	1322.06	2307.26	1861.37	2464.89	1390.22	1595.72	1506.76	671.05	1375.82	949.617	1.36664	0.045648	0.251068	1.47251	up
MW0015412	5-trans U-44069	C21H34O4	21580.5	16153.8	20093.7	23489.7	17865.5	24373.4	15692.8	11782.1	12889.8	16677.4	17978.5	12348	1.78264	0.00516556	0.0711405	1.4142	up
MEDP1194	Calcitriol	C27H44O3	2621.07	5291.26	3158.48	4642.05	3626.77	4731.32	2427.89	2253.66	1951.24	2037.47	3417.73	2357.87	1.8412	0.0107393	0.105217	1.66629	up
MW0007841	Monoisobutyl phthalate	C12H14O4	98910.5	118714	89314.5	135657	121188	105535	114585	124607	135691	149468	133778	139580	1.26259	0.032073	0.197038	0.83905	down
MEDP2114	2-Amino-5-methyl-4-phenylthiazole	C10H10N2S	5727.11	9170.84	4638.59	11437.4	7028.63	10474.1	3271.23	2528.05	2466.02	3778.93	4246.39	5873.9	1.94762	0.00864247	0.0921662	2.18713	up
MW0105485	Ala-Tyr	C12H16N2O4	2681.57	1391.31	2540.17	1550.46	2780.6	1967.77	3186.79	3360.27	4014.77	3510.48	3730.07	4863.71	1.91646	0.000879156	0.0263571	0.569656	down
MW0103660	S-adenosylmethionine	C15H22N6O5S	2083.93	2360.16	1553.79	1513.54	1965.32	2595.09	1321.38	1527.01	1761.89	1158.4	1754.22	1594.02	1.42551	0.0407649	0.235933	1.32411	up
MW0013974	3beta-Acetoxy-19alpha-hydroxy-12-ursene	C32H52O3	3845.25	6057.85	3430.04	3969.57	2521.76	3557.34	875.158	830.781	1333.38	2307.42	2814.66	2840.79	1.73708	0.00768516	0.0871332	2.1252	up
MW0120038	4,5-Dihydro-2-methyl-3-thiophenethiol	C5H8S2	4550.71	5998.66	3945.68	8242.31	5352.42	7303.53	1884.14	1856.99	1988.54	3312.07	3457.43	4364.16	1.96541	0.00409312	0.0672172	2.09883	up
MW0106002	Beauvericin	C45H57N3O9	820.499	522.587	1029.45	545.609	1097.05	821.895	2292.28	2042.71	2010.6	1977.71	2283.84	2189.05	2.18467	2.24916e-06	0.000637562	0.37801	down
MW0110759	L-threo-Sphingosine	C18H37NO2	3400.74	3393.39	4074.35	3240.01	3720.2	3380.11	4671.55	3678	4488.39	4002.93	4104.7	4361.78	1.82543	0.00566868	0.07389	0.838048	down
MW0055403	N-Palmitoylsphingosine	C34H67NO3	24520.2	28379.4	36351.8	24212.8	32088.7	44681.6	22740.3	17792.7	20029.7	1002.35	560.266	530.452	1.42462	0.00350618	0.0596439	3.03619	up
MW0013393	2-Angeloyl-9-(3-methyl-2E-pentenoyl)-2b,9a-dihydroxy-4Z,10(14)-oplopadien-3-one	C26H36O5	7044.09	8657.96	8634.8	9044.39	8936.25	6015.46	12281.5	9953.7	9813.07	11014.6	8546.96	8665.07	1.49819	0.0276028	0.191114	0.801875	down
MW0107736	Leu-Leu-Glu	C17H31N3O6	2346.31	3482.86	3778.26	2837.23	2697.48	4817.47	5953.61	6937.59	5238.47	7412.46	7009.46	3682.65	1.79657	0.00354123	0.0596439	0.550849	down
MW0054658	Makisterone A	C28H46O7	58428.7	46040.6	62632.7	52793.2	56971.3	38792.4	33213.4	34649.9	32676.3	29815.6	32918.3	57319.2	1.5836	0.0166684	0.136535	1.43096	up
MW0012998	LPC(18:0/0:0)	C26H54NO7P	2459.83	2069.97	2789.75	2525.69	2247.72	1562.04	897.915	901.24	662.782	883.679	798.747	1747.35	2.00679	0.000269857	0.0130489	2.31766	up
MW0052875	Faradiol myristate	C44H76O3	2079.83	3018.75	2363.34	2680.71	2287.65	2956.8	1564.75	983.06	1500.21	1220.08	1253.8	2440.93	1.89218	0.00242433	0.0458527	1.71677	up
MEDL00830	Urobilin	C33H42N4O6	7420.01	5150.08	7091.25	6752.78	8366.44	4643.1	3005	2953.83	3009.01	2771.32	3510.7	5136.25	1.94671	0.00142339	0.0369851	1.93385	up
MEDP1096	PC(12:0/12:0)	C32H64NO8P	1566.38	1890.05	2078.97	2095.9	2045.51	1714.94	1478.45	575.177	1141.8	1252.02	672.338	2277.25	1.46555	0.0456969	0.251068	1.54004	up
MW0052581	Epomusenin B	C37H66O3	5538.28	9463.82	20417.7	16140.5	10816.9	17355.2	4204.57	5474.57	3411.05	6071.51	10785.9	5288.9	1.69507	0.0212869	0.165332	2.26278	up
MW0110288	Tyrosylleucine	C15H22N2O4	1990.41	1269.93	2629.63	1325.55	2091.6	1520.26	2879.19	2795.59	2084.19	2572.13	3438.29	3964.23	1.75925	0.00811598	0.0885342	0.610557	down
MW0120063	C51H88N4O4S2	C51H88N4O4S2	15049.7	22593.8	17902	22545.1	25565.8	19817.6	17486	17800.3	15935.2	12814.6	12274.9	14445.8	1.61765	0.0160042	0.134024	1.36049	up
FDATP01621	Benzamidine hydrochloride	C7H9ClN2	2322.68	1943.29	2739.86	2050.36	2479.24	2251.68	2864.54	2393.09	2467.77	2803.29	2728.7	3081.82	1.55651	0.022763	0.17077	0.843805	down
FDATN01034	Mexenone	C15H14O3	2720.61	4498.7	3099.86	5202.69	3915.43	4708.26	2811.29	1897.49	3445.61	1806.31	2978.91	3249.82	1.58462	0.0227845	0.17077	1.49144	up
MW0054553	LPC(22:6/0:0)	C30H50NO7P	37170.9	28110.6	36309.1	31536.4	32779.1	31046.6	16630.9	16031.5	15559.2	15915.3	16041.1	29992.8	1.99782	0.000658199	0.0214487	1.7877	up
MW0156127	Prostaglandin F1a-d9	C20H36O5	429.82	332.539	295.542	456.466	606.352	511.521	3540.81	2514.02	2986.24	2989.79	3523.3	3396.47	2.24212	5.19244e-06	0.000972933	0.1389	down
MW0052866	Oleic estolide	C36H68O4	14260.7	16398.2	15584.3	18950.5	21637.4	18389.4	10187.2	13399.1	11549	14196.1	15707.3	14410	1.75434	0.0113006	0.107896	1.32438	up
MW0016182	Bexarotene	C24H28O2	3285.02	6727.49	5447.96	4543.4	6400.37	4786.15	3244.03	3134.78	3678.51	3395.95	4537.26	4033.63	1.53429	0.0314534	0.195633	1.41619	up
MW0107983	Lyciumin C	C49H57N9O12	536.157	825.172	958.373	760.111	672.776	818.445	1074.2	1825.52	1834.82	1670.64	1135	1714.76	1.9686	0.0015893	0.0369851	0.493902	down
MW0009853	Telmisartan	C33H30N4O2	12332.5	12870.5	11738.3	13140.2	10609.7	10571.8	15631.4	13232.7	14270.6	13215.5	15365.9	12134.9	1.61029	0.0157266	0.133236	0.849878	down
MW0126349	7-nitro-10-octyl-3-phenyl-pyrimido[4,5-b]quinoline-2,4(3H,10H)-dione	C25H26N4O4	2282.06	2857.75	1192.53	2539.78	1723.24	2752.22	1092.78	1505.62	1791.81	2020.6	1121.45	658.345	1.43464	0.0292968	0.191201	1.62962	up
MW0000794	(R)-4-hydroxymandelic acid	C8H8O4	11372.8	7877.99	7674.17	7864.51	6558.03	8694.65	13453	11946.8	12198.4	11275.2	8494.93	10431.2	1.68398	0.0118459	0.110981	0.738089	down
MW0057831	PC(O-16:0/22:6(4Z,7Z,10Z,13Z,16Z,19Z))	C46H82NO7P	51430.4	34391.7	25277.1	62928	56887.6	70336.9	3165.68	15695	8671.59	12577.6	22272.5	15559.2	1.98207	0.0021386	0.0436407	3.86509	up
MW0115434	Tsibulin 1	C13H22O2	2400.99	2696.02	3882.03	2253.3	2060.05	1977.47	919.387	1580.91	1241.67	1523.9	1710.44	1793.09	1.75845	0.0109575	0.105969	1.74127	up
MW0102793	Thiocholesterol	C27H46S	7016.81	7136.55	4495.75	7420.05	3564.39	6070.94	4294.59	2942.05	2580.2	2645.59	2878.54	5007.11	1.73931	0.00941621	0.0986533	1.75469	up
MEDP1332	LPC(20:3/0:0)	C28H52NO7P	40482.7	37448.1	52070.9	42721.6	23484.6	48355	23509.5	17929.1	19860.6	19633.9	24020.4	28477.2	1.88456	0.00462128	0.068027	1.83288	up
MW0123581	Dexanabinol	C25H38O3	7469.03	8592.62	7612.21	12561.9	9947.08	19360.2	6037.42	5028.45	4402.13	5226.26	7314.04	5752.05	1.88329	0.034765	0.208451	1.94142	up
MW0054914	Methyl stearate	C19H38O2	474.807	649.483	239.633	358.878	1130.92	1126.96	7693.31	6741.21	6496.6	7386.31	7414.13	13126.2	2.15212	0.000619861	0.0206483	0.0814748	down
MW0113755	6-Methyl-5-hepten-2-one	C8H14O	52462	67865.6	79021.2	121606	91545.7	121945	49737.9	30747.1	35082	64670.9	56696.1	74761	1.67024	0.0246852	0.180503	1.71464	up
MW0168837	Betaine	C5H11NO2	6880.49	8508.26	3646.46	8559.56	5774.78	6357.58	3755.44	3848.59	4246.17	2942.17	5595.78	4487.45	1.65487	0.020396	0.160071	1.59703	up
MW0110225	Tyrosyltyrosine	C18H20N2O5	1515.89	1297.04	1993.71	1445.37	2125.24	1747.44	3483.03	3118.36	2911.88	3061.89	3943.19	3713.89	2.14388	1.70345e-05	0.00170231	0.500424	down
MW0055045	MG(22:6(4Z,7Z,10Z,13Z,16Z,19Z)/0:0/0:0)	C25H38O4	12042.3	12517	14226	14943.7	14539.9	13883	11651.2	11471	11363.8	10972	13404.9	13575.8	1.51405	0.0337298	0.2047	1.13409	up
MW0160670	2-Aminooctadec-4-ene-1,3-diol	C18H37NO2	15562.7	15369.1	18662.2	14043.8	15960.2	15029.5	17501.5	17035.4	16789.6	17944.8	19777.7	17810.6	1.61416	0.026945	0.191114	0.885531	down
MW0012846	[2-hydroxy-3-[(9Z,12Z)-octadeca-9,12-dienoyl]oxypropyl] 2-(trimethylazaniumyl)ethyl phosphate	C26H50NO7P	131312	83959.2	111626	95249.3	104906	75060	57661	57423.1	51402	45794.5	58508.3	94722	1.75651	0.00476101	0.068027	1.64732	up
MW0119424	BW-A868C	C25H37N3O5	2739.37	3232.7	3266.76	3619.61	3943.22	2960.63	2151.28	2890.24	2301.71	2688.54	3071.54	2799.52	1.61116	0.0194078	0.154746	1.24269	up
MEDP1212	1,3-Dicyclohexylurea	C13H24N2O	9572.22	12835.2	9459.9	12050.4	10527.1	11031.1	13293.3	12542.8	12857.3	11253.8	14076.3	12075.8	1.3827	0.0280924	0.191114	0.8604	down
MW0058181	1-(9Z-heptadecenoyl)-sn-glycero-3-phosphoethanolamine	C22H44NO7P	2975.8	2639.47	3336.06	2760.51	2851.46	2016.24	2000.87	1559.42	2418.3	1958.12	1998.17	2842.22	1.36703	0.0316658	0.195633	1.2976	up
MW0145572	Arg-Val-Ser	C14H28N6O5	1558.81	1249.87	1772.79	1128.75	1787.95	1670.19	3606.56	4169.49	3478.74	3232.56	4614.07	4897.68	2.20357	8.81573e-05	0.00550616	0.382029	down
MW0153121	Lys-Pro-Tyr	C20H30N4O5	967.86	1018.25	1364.86	818.858	950.467	838.021	2345.43	2340.28	2117.07	3017.58	2665	3237.45	2.21431	7.11886e-05	0.00508151	0.37896	down
MEDP1171	Butenoyl-PAF	C28H56NO7P	17522.6	20034.3	13655.2	17584.9	12617.8	13166.9	15076.3	7164.44	7454.57	9721.23	13211	11186.1	1.55744	0.0165329	0.136169	1.48215	up
MEDP1895	Tyr-Phe	C18H20N2O4	1858.74	1442.9	1904.65	1417.61	1844.9	1056.64	2819.7	2015.33	2449.23	1895.06	2618.68	3649.64	1.79522	0.0105442	0.103985	0.616629	down
MW0151666	Ile-Asp	C10H18N2O5	958.964	843.486	979.065	605.493	729.312	458.52	592.217	386.816	471.163	401.071	746.67	401.011	1.32278	0.0302305	0.194487	1.52548	up
MEDP1664	Glu-Leu-Arg	C17H32N6O6	3618.15	2984.95	3792.06	2366.79	4635.6	3652.94	7269.15	4036.76	6146.38	6903.73	7364.81	11125.3	1.85274	0.0103039	0.10297	0.491304	down
MW0054541	LPC(20:2/0:0)	C28H54NO7P	3605.75	4804.42	6136.6	2689.23	2835.76	4008.14	1735.75	1790.35	2383.34	1572.99	2631.22	2665.15	1.72588	0.01453	0.125961	1.88436	up
MEDP1335	LPC(20:5/0:0)	C28H48NO7P	23456.4	18375.5	21664.3	23054.6	24284	15578.8	9605.33	10146.6	9963.75	8502.4	9840.72	18367.2	1.96433	0.000601757	0.0205008	1.90307	up
MW0162767	[2-[(9Z,12Z)-octadeca-9,12-dienoyl]oxy-3-[(9Z,12Z,15Z)-octadeca-9,12,15-trienoyl]oxypropyl] 2-(trimethylazaniumyl)ethyl phosphate	C44H78NO8P	6689.52	9562.65	9231.19	23581.7	15242.2	18625.9	5359.65	1576.88	5926.35	6684.85	6674.23	6982.26	1.72046	0.0245786	0.180503	2.49767	up
MW0056798	PC(14:0/20:4(5Z,8Z,11Z,14Z))	C42H76NO8P	28480.1	49501.3	36174.9	54900.9	68716.3	85010.9	26434.6	20753.8	30056.5	25354.4	29086	32268.8	1.83782	0.0256672	0.185871	1.96875	up
MW0060666	PE-NMe2(20:4(5Z,8Z,11Z,14Z)/20:4(5Z,8Z,11Z,14Z))	C47H78NO8P	3654.2	3265.99	1448.5	1325.5	928.292	1024.95	1667.11	2836.4	5105.42	4225.05	4583.62	4260.3	1.47496	0.0280255	0.191114	0.513603	down
MW0013219	20-Dihydrodydrogesterone	C23H34	16711.2	11518	16738.2	18324.2	15748.8	15672.1	13469.9	13228.7	6147.56	14728.5	14392.1	7952.09	1.2824	0.0455365	0.251068	1.35461	up
MW0016016	(2S,4S)-1-Acetoxy-16-heptadecene-2,4-diol	C19H36O4	10288.1	9620.62	8592.81	9973.15	9005.19	7365.78	5402.25	5496.01	6726.19	6906.23	7622.77	8020.64	1.81145	0.00271857	0.0496968	1.3652	up
MW0149708	Gln-His-Thr-Leu-Lys	C27H47N9O8	1966.68	1769.37	2155.92	1575.68	1677.23	1476.03	3299.01	2627.97	3063.26	2451.83	3520.65	4216.59	2.07817	0.00178111	0.0386939	0.553769	down
MW0060367	PE-NMe2(18:1(9Z)/18:2(9Z,12Z))	C43H80NO8P	4560.14	5389.88	4831.77	6901.52	7070.21	9114.87	4091.11	5033.81	5430.8	4143.99	3649.29	4091.55	1.61093	0.0424818	0.24213	1.43221	up
MW0168303	N-Oleoyl-L-Serine	C21H39NO4	611.637	623.173	720.508	581.577	466.994	500.428	2357.47	1934.93	2217.01	2224.19	2551.89	2264.7	2.29057	3.51033e-07	0.000175399	0.258618	down
MW0062495	1-(9Z-octadecenoyl)-sn-glycero-3-phosphoserine	C24H46NO9P	242551	411581	263036	140392	270287	107287	86768.3	70544.8	1990.76	111991	46186.5	274781	1.25981	0.0376596	0.222251	2.42314	up
MW0060369	PE-NMe2(18:1(9Z)/18:3(9Z,12Z,15Z))	C43H78NO8P	8947	8098.01	4171.68	1330.11	1223.87	1379.31	25971	19172.6	16704.9	13248.5	12330.3	11256.4	1.95087	0.00153567	0.0369851	0.254854	down
MW0115484	xi-3-Methyl-3-cyclohexen-1-ol	C7H12O	41067.2	42568.3	33264.8	44640.1	33980.2	44483.7	30986.7	28836	37573.7	31924.2	37963.2	32683.4	1.56245	0.0288375	0.191201	1.20022	up
MW0150307	Gly-Arg-Thr-Leu-Val	C23H44N8O7	18083.5	23861.5	35175.1	19534.2	23400.9	17776.1	9638.14	11103.5	10601.8	10619	13998.2	16931.4	1.87756	0.00774372	0.0871332	1.8909	up
MW0006069	antimycin A1	C28H40N2O9	20433	19475.7	23022.3	21056.9	21938	20022.4	17976.1	16598.1	15772.3	16444.6	18366.3	20681.3	1.76024	0.00467303	0.068027	1.19	up
MW0149981	Glu-Gln-Phe-Arg	C25H38N8O8	877.2	878.222	901.744	1149.58	1157.95	1179.65	2715.47	3780.08	2428.22	2165.69	2150.06	1837.9	2.11454	0.00267975	0.0495918	0.40752	down
MW0110085	Trp-Trp-Lys	C28H34N6O4	983.191	1748.14	1573.03	1332.32	1731.77	1894.77	2304.52	1781.04	2526.15	2565.79	1833.78	1799.53	1.48662	0.0162997	0.13499	0.723078	down
MW0004816	4-Chloro-2-methylphenol	C7H7ClO	232856	717526	514677	169062	570475	411616	262923	143555	300200	168478	174322	248526	1.32241	0.0487726	0.261108	2.01557	up
MW0145569	Arg-Val-Phe	C20H32N6O4	5308.27	6137.63	7114.66	8756.06	5376.83	6240.38	5594.23	4701.43	3607.8	2216.71	3278.77	3035.33	1.73891	0.00354012	0.0596439	1.73546	up
MW0149931	Glu-Asn-Ile-Ile-Asp	C25H42N6O11	1399.12	1072.12	2051.85	2088.14	1992.34	1480.6	732.546	712.207	635.166	790.685	1011.48	1682.92	1.75748	0.00947704	0.0986533	1.81207	up
MW0015480	(Z)-7-[(2R)-3-hydroxy-2-[(E,4R)-4-hydroxy-4-(1-propylcyclobutyl)but-1-enyl]-5-oxocyclopentyl]hept-5-enoic acid	C23H36O5	12770	14636.8	11576.5	15888.2	13339.9	12170.5	9723.14	9280.07	10862.1	10923.7	7900.02	10715	1.92549	0.00194703	0.0411071	1.35314	up
MW0144992	alpha-Phellandrene dimer	C20H32	1030.87	851.428	1175.78	712.31	1001.78	731.247	2231.25	2156.55	2303.87	2547.78	2366.14	2751.98	2.25868	2.55219e-07	0.000175399	0.383311	down
MW0011509	(E)-26,27-Dinorergosta-4,22-dien-3-one	C26H40O	16316.8	27056.6	692.013	2476.47	24897.8	3078.02	31859.9	19733.9	32943.7	43802.4	22399.6	20265.9	1.38879	0.0279523	0.191114	0.435763	down
MW0151859	THOS Streptonigrin	C28H27N5O7	2572.35	3210.15	3458.57	2436.54	3604.89	3604.8	3796.95	3449.49	3515.61	3484.41	3914.41	4571.65	1.36048	0.0428596	0.24244	0.830849	down
MW0011736	11-Ketorockogenin acetate	C31H46O7	27228	21266	24512.7	25105.4	27573	18755.1	12456	12246.2	14058.4	12802.1	14905.5	24377.1	1.82242	0.00412541	0.0672172	1.58996	up
MW0143903	7(1)-Hydroxychlorophyllide a	C35H34MgN4O6	2701.73	2720.33	2811.64	4095.93	3300.3	2217.64	1880.58	1810.44	1632.09	1232.87	1904.01	2890.41	1.71454	0.0111744	0.107375	1.57242	up
MW0151098	His-Thr-Lys-Lys	C22H40N8O6	647.258	1028.89	1235.18	1137.85	998.196	1210.58	4148.37	4689.2	4915.72	4792.58	6159.22	4123.52	2.22564	2.56297e-05	0.00217389	0.217075	down
MW0150908	His-Gln-Tyr-Arg	C26H38N10O7	2593.55	3410.96	6037.51	3476.73	5949.92	2367.62	1486.12	1300.28	1412.18	1197.45	1369.67	2432.72	1.88824	0.0130203	0.119738	2.59135	up
MW0150829	His-Ala-Tyr-Tyr-Leu	C33H43N7O8	848.272	607.288	524.229	1049.19	716.549	1201.1	3250.24	3241.86	2691.36	3025.01	3301.71	3135.72	2.14933	2.16838e-08	3.2504e-05	0.265293	down
MW0054584	LPE(0:0/20:4)	C25H44NO7P	98478.5	72660.4	99917.1	96713.2	109300	66633.7	34847.9	31581.9	33788.5	30961.8	32649	80583.6	1.95761	0.000861162	0.0263445	2.22453	up
MW0120128	4-[1-hydroxy-3-(5-methoxy-2,2-dimethyl-2H-chromen-6-yl)propyl]phenol	C21H24O4	2557.81	3516.7	2445.88	3176.77	3918.26	3093.16	1917.74	1165.27	2433.53	2167.79	1961.11	1874.31	1.84707	0.0022126	0.0436407	1.62404	up
MW0143407	4-Methylthiobutanaldoxime	C5H11NOS	748.165	2307.26	2174.68	3326.8	2329.41	3289.27	744.616	781.701	810.104	1261.26	1061.39	2046.01	1.63092	0.0222091	0.169361	2.11416	up
MEDTP02779	[(2R)-3-hexadecoxy-2-hydroperoxypropyl] 2-(trimethylazaniumyl)ethyl phosphate	C24H52NO7P	17985.1	16954.5	16585.8	15294.7	19041.3	15531.1	11532.9	10731.7	11661.7	10448.2	13009.6	15530.1	1.92951	0.000744747	0.0233619	1.39058	up
MW0057646	1-Stearoyl-2-docosahexanoyl-sn-glycero-3-phosphocholine	C48H84NO8P	2590.8	4087.9	6637.34	16778.6	16222.9	16094.6	3751.53	1158.84	1540.23	753.201	2641.22	1909.44	1.85065	0.0261732	0.186826	5.30965	up
MW0060396	PE-NMe2(18:2(9Z,12Z)/18:2(9Z,12Z))	C43H78NO8P	17153.9	18285.8	25386.9	13574.2	10336.2	8761.57	37728	27492.6	51193.6	25794.6	25798.9	19525.4	1.8139	0.0188532	0.151941	0.498571	down
MW0015862	1-O-Hexadecyl-2-arachidonoyl-sn-glycero-3-phosphocholine	C44H82NO7P	4624.91	4620.7	2392.43	1501.04	501.73	477.519	21348.3	34386.3	12984.6	7590.15	7300.3	5720.4	1.90186	0.0395254	0.23144	0.158047	down
MW0054505	LPA(22:5(7Z,10Z,13Z,16Z,19Z)/0:0)	C25H41O7P	2185.91	3225.99	2158.36	2940.12	4502.87	1340.58	1472.16	693.352	686.719	329.782	919.618	2295	1.65359	0.0131348	0.120056	2.55664	up
MW0054556	lysoPC a C26:0	C34H70NO7P	5407.24	7588.05	6033.69	7878.15	6816.89	8051.9	3374.03	4954.89	4408.07	5454.49	7319.42	4528.96	1.66084	0.019199	0.1539	1.39068	up
MEDP1345	LPC(18:3/0:0)	C26H48NO7P	130699	124270	125810	117450	143534	113761	78675.9	63869.6	77227.4	82829.5	82920.8	132264	1.81218	0.00724218	0.0846701	1.45914	up
MW0055061	[(2R)-2,3-dihydroxypropyl] 18-methylnonadecanoate	C23H46O4	50871.4	60669.9	43187.3	53297.1	49548.9	55478.6	4588.24	21068.9	21317.9	29765.4	20013.6	22736.6	1.87235	2.7365e-05	0.00217389	2.61989	up
MW0150741	heme O	C49H58FeN4O5	2083.37	1552.88	2255.2	1832	2272.22	1917.37	3641.55	2719	2707.12	3273.23	3704.91	3736.92	2.05365	0.000419976	0.0165669	0.602194	down
MW0010840	(17alpha,23S)-17,23-Epoxy-29-hydroxy-27-norlanosta-1,8-diene-3,15,24-trione	C29H40O5	7496.82	8108.94	9154.06	8343.68	7213.1	6602.53	25717.8	26854.4	30047.5	24194.1	31116.1	40979.3	2.25194	0.000251908	0.012587	0.262251	down
MW0111033	Ethylamine	C2H7N	5075.67	6343.51	6861.12	9419.89	6375.31	7617.31	4835.43	3841.6	3593.27	5985.71	5551.13	5919.02	1.66089	0.0238284	0.176631	1.40256	up
FDATN00872	Milbemycin A3 oxime	C31H43NO7	75267.8	62247.4	71558.5	77240.5	90081.3	55370.2	35481	30348.3	34326.5	29563.6	35405.1	69880.3	1.89221	0.00230865	0.0449437	1.83726	up
MW0146523	Bacteriohopanetetrol-acetylglucosamine	C43H75NO9	110465	97434.5	86834.7	54781.4	13798.5	8628.2	448330	479250	240678	186803	169159	223171	1.86817	0.00776756	0.0871332	0.212856	down
MW0142187	25-Hydroxy-24-epi-brassinolide	C28H48O7	98804.4	96596.8	96944.3	87196.4	111745	88984.4	66842.7	61497.2	65699.6	61209.6	67188.3	86591.6	1.99757	0.000285072	0.0133538	1.41865	up
MW0111039	Fingolimod	C19H33NO2	2941.74	2755.97	4190.97	4995.41	4650.93	3600.11	3095.19	2443.47	865.182	879.781	2309.22	3892.62	1.41611	0.0275734	0.191114	1.71556	up
MEDL02283	3-Methoxyanthranilate	C8H9NO3	4901.01	7308.2	4679.33	11442.5	6753.18	9458.99	2389.06	2136.97	2518.53	3391.35	3936.27	8961.55	1.70283	0.0405917	0.235841	1.90896	up
MW0108932	N-Undecanoylglycine	C13H25NO3	1451.39	2210.78	1879.19	999.439	1239.51	1166.56	359.196	654.308	473.571	978.988	1028.74	1405.17	1.5336	0.0222576	0.169361	1.8259	up
MW0055200	N-(2R-Hydroxyhexadecanoyl)-2S-amino-9-methyl-4E,8E-octadecadiene-1,3R-diol	C35H67NO4	15440.6	15093.8	11687.4	18145.5	13304	15658.9	10943.6	11599.9	9723.02	12901.2	13746.7	12966.7	1.64169	0.026035	0.18673	1.24275	up
MW0060453	PE-NMe2(18:3(9Z,12Z,15Z)/18:1(9Z))	C43H78NO8P	3689.85	5412.2	6857.64	5324.7	3010.79	2639.5	1266.09	1349.02	2253.04	3592.47	2718.56	3347.84	1.5216	0.0285658	0.191201	1.85411	up
MW0106030	beta-Casomorphin(1-6)	C38H50N6O10	905.658	1032.55	697.126	1016.47	1105.91	1428.67	3297.36	3013.72	2624.68	3131.53	3061.81	957.982	1.83848	0.00471688	0.068027	0.384556	down
MW0111243	14,14,15,15-tetradeuterio-N-(2-hydroxyethyl)hexadecanamide	C18H37NO2	21957.1	24294.7	18443.7	22902.2	23169.1	22673	27234.3	27930	26493.2	19007.6	32995	33753	1.29879	0.0481584	0.258743	0.797068	down
MW0153001	Lys-Ile-Arg-Asp	C22H42N8O7	8387.37	9329.55	8443.44	7390.88	10242.8	5738.79	4656.58	4768.34	4821.07	3593.04	5351.9	7381.11	1.75674	0.00346158	0.0596439	1.6202	up
MW0145690	Asn-Asn-Leu-Asn-Val	C23H40N8O9	905.205	745.479	1043.01	867.342	860.66	807.734	4124.84	3001.93	2890.37	3664.02	4351.88	3288.82	2.28095	8.3295e-05	0.00542866	0.245261	down
MW0145850	Asn-Phe-Ala-Arg	C22H34N8O6	5967.64	8722.12	7179.97	9160	7785.21	7538.55	4163.45	2717.02	3857.51	4289.45	4029.95	4032.47	2.17902	0.000109507	0.0063135	2.00753	up
MW0152967	Lys-Glu-Thr-Glu	C20H35N5O10	2565.99	2021.34	2680.77	1868.24	2466.16	1768.79	3821.71	2296.86	2844.36	3319.99	3836.89	3811.51	1.79066	0.00676195	0.0824078	0.670868	down
MW0157716	Thr-Leu-Val-Arg	C21H41N7O6	363.564	779.377	320.835	407.124	583.692	547.634	1784.1	539.222	1367.28	1887.21	1431.41	2096.06	1.82048	0.00517299	0.0711405	0.329723	down
MW0155072	Phe-Ala-Asn-Lys	C22H34N6O6	3048.04	2639.57	4027.58	2733.16	3537.31	3328.26	6732.05	6114.73	6845.86	6660.65	8479.81	7991.36	2.20993	1.5171e-05	0.00167222	0.451002	down
MW0144735	Ala-Ser-Ser-Thr-Lys	C19H36N6O9	67487	80185.7	68765.3	82759.4	64892.5	73018.1	93362.1	83707.2	85828.4	80648.5	91890.9	79306.3	1.6409	0.0069439	0.0826104	0.849176	down
MW0153545	Met-Glu-Leu-Ser-Glu	C24H41N5O11S	4866.97	3844.94	4433.42	3652.51	4846.84	3997.75	5102.84	4503.09	4890.51	4744.13	5220.73	5492.69	1.6124	0.0211744	0.165314	0.85606	down
MW0154728	Oleic Acid-biotin	C28H50N4O3S	15065.6	10779.1	16602	11140.5	14171.9	8591.58	8005.7	6375.15	7732.34	4223.53	8012.73	12628	1.48345	0.0153748	0.131696	1.62526	up
MW0015052	(10R,13S,17S)-10,13-Dimethyl-3,6-dioxo-2,3,6,7,8,9,10, 11,12,13,14,15,16,17-tetradecahydro-1H-cyclopenta[a]phenanthren-17-yl heptanoate	C26H38O4	1745.61	2100.49	1517.87	1285.16	1920.57	1708.32	2597.57	2693.74	1998.56	2434.8	2524.52	3153.66	1.87568	0.00150639	0.0369851	0.667281	down
MW0153180	Lys-Tyr-Ile-Glu	C26H41N5O8	4382.86	4604.27	4718.31	5106.8	5032.09	3974.13	3420.32	3055.28	3014.14	3225.9	3588.74	4185.28	1.97767	0.000593479	0.0205008	1.35768	up
MW0152841	Lys-Ala-Arg-Glu	C20H38N8O7	9526.4	10231.1	9574.28	9923.03	10019.5	8076.43	6263.32	6861.25	7350.02	6536.11	7666	9973.59	1.72365	0.0101629	0.102243	1.28444	up
MW0155239	Phe-Ile-Val-Gly-Asp	C26H39N5O8	6449.92	5609.77	6936.78	7225.31	6580.11	5083.34	5133.69	4189.03	4386.99	4135	5215.82	5818.52	1.69325	0.00634797	0.0806407	1.31186	up
MW0157690	Thr-Ile-Pro-Ile-Thr	C25H45N5O8	74539.1	82260.9	89720.2	52520.5	94027.2	65545.6	35952.2	35629.2	33120.6	51344.4	49516.8	94662.4	1.47624	0.0466016	0.253868	1.52756	up
MW0146271	Asp-Thr-Gln-Arg	C19H34N8O9	9466.67	12893.6	9613.88	12771.7	11740.5	12881.4	9758.26	8956.12	9138.46	9151.88	11041.6	8950.22	1.65628	0.0259517	0.18673	1.21705	up
MW0152995	Lys-His-Phe-Arg	C27H42N10O5	1655.36	1192.41	1753.17	1212.06	1901.91	1471.54	3004.13	2553.97	2740.84	2533.46	3316.29	3313.85	2.14301	3.03914e-05	0.00227784	0.526067	down
MW0152499	Leu-Ser-Pro-Lys-Lys	C26H49N7O7	71911.8	92089.1	52774.8	67637.7	83155.1	104069	46881.1	75418.4	45055.3	27356	54315.6	47522.7	1.58666	0.0144628	0.125961	1.59042	up
MW0155411	Phe-Val-Lys-Lys	C26H44N6O5	33166.7	23343.4	29857.4	26182.1	30083	19740.8	13826.6	14513	17413	12944.4	16798.6	26667.1	1.71468	0.00587568	0.075279	1.58936	up
MW0151453	Ile-His-His-Gly-Val	C25H39N9O6	865.043	609.781	1005.01	803.138	992.08	661.445	1837.65	1977.2	1594.58	1974.47	1517.6	3419.05	2.05279	0.00662443	0.0816382	0.400672	down
MW0157713	Thr-Leu-Thr-Gly-Lys	C22H42N6O8	31910.1	33512.1	34537.2	30099.2	38163.8	32697.4	21555.2	19830.2	20944.1	23880.2	20959.2	29967.4	2.02754	0.000303107	0.0133635	1.46511	up
MW0140724	(Z)-2-tetracos-15-enamidoethanesulfonic acid	C26H51NO4S	362380	342986	343063	295415	400479	320234	242076	227431	227956	217889	240327	302682	1.97062	0.000407876	0.0165245	1.41567	up
MW0152889	Lys-Asn-Lys-Glu-Ser	C24H44N8O10	1378.03	884.058	1620.54	1500.55	1491.99	1805.41	5944.91	5175.01	4395.48	4887.33	6922.62	4207.82	2.20354	0.000135183	0.00750514	0.275284	down
MW0152225	Leu-Arg-Gly-Pro-Ser	C22H40N8O7	5207.61	4893.81	5212.6	4792.35	4770.73	4256.26	4024.71	3784.51	4229.64	2402.44	4145.34	4324.71	1.41703	0.0148468	0.127904	1.27157	up
MW0152912	Lys-Asp-Thr-Lys	C20H38N6O8	18646.5	17013.4	22617.7	20091.1	20557.8	15824.9	13945	11566.9	14182.6	13021.1	14333	19952.3	1.61441	0.0138319	0.123417	1.31897	up
MW0145944	Asn-Val-Asp-Glu-Val	C23H38N6O11	6387.28	5149.07	5927.28	5464.92	7033.78	4780.04	3682.49	3267.53	3811.79	3111.7	3475.35	4424.22	2.00449	0.000573182	0.0205008	1.59566	up
MW0151417	Ile-Glu-His-Lys	C23H39N7O7	75107.5	74299.4	81258.3	81437.3	64367.2	72616.2	66475.2	57695.7	53019.9	54772.1	65611.7	64607.4	1.81473	0.00217376	0.0436407	1.23995	up
MW0152289	Leu-Gln-Glu-Lys	C22H40N6O8	48090.3	34219.4	42925.1	38940.4	45558.3	28716.1	23461.5	22187.6	36653.8	19440.9	21431	37058.2	1.52823	0.0145372	0.125961	1.48814	up
MW0155069	Phe-Ala-Arg-Asp	C22H33N7O7	851.276	1445.64	1695.53	1088.19	833.33	1273.33	3646.9	2979.32	2666.68	3171.59	3789.2	3999.93	2.14247	1.56178e-05	0.00167222	0.354864	down
MW0144498	Ala-Asn-Lys-Glu-Asn	C22H38N8O10	3841.3	3082.22	3602.44	3351.8	3792.28	2140.49	2168.54	1650.65	1815.09	1508.49	1301.32	3377.16	1.64268	0.00802982	0.0885052	1.67584	up
MW0155970	Pro-Pro-Ala-Ala-Ile	C22H37N5O6	1128.05	1190.63	1734.29	1003.82	1129.4	1061.98	2161.36	2218.66	2498.64	2956.51	2693.85	4697.34	2.04413	0.00642726	0.0807821	0.42076	down
MW0122340	7-[3-(Dimethylamino)propoxy]-6-Methoxy-2-(4-Methyl-1,4-Diazepan-1-Yl)-N-(1-Methylpiperidin-4-Yl)quinazolin-4-Amine	C26H43N7O2	43311.8	36211.2	42097.4	44296.2	42622.9	36879.4	23670.5	23447.5	24940.4	21875.9	26292.2	43361.3	1.84865	0.00689094	0.0826104	1.50023	up
MW0142841	(3S,4S,5R,10R,13R,14R,17R)-3-hydroxy-4,10,13-trimethyl-17-[(2R)-6-methylheptan-2-yl]-1,2,3,5,6,9,11,12,14,15,16,17-dodecahydrocyclopenta[a]phenanthrene-4-carbaldehyde	C29H48O2	2078.05	4664.94	3119.53	4064.65	1820.4	2541.5	492.771	642.489	1059.94	1389.11	2358.8	1549.14	1.78317	0.00975151	0.10012	2.44106	up
MW0152493	Leu-Ser-Leu-Glu-Glu	C25H43N5O11	1.67136e+06	1.98e+06	24650.3	1.73674e+06	1.61462e+06	1.80789e+06	114890	83218.7	44696.4	92067.8	125851	72654.8	1.74257	0.00529291	0.0714781	16.5647	up
MW0151410	Ile-Glu-Arg-Asp-Phe	C30H46N8O10	1030.78	946.952	1164.45	1269.46	1083.64	616.575	2860.36	3789.32	4484.88	4428.36	5541.27	4147.21	2.20617	0.000190146	0.0101148	0.242041	down
MW0127799	(1R,16Z,24E,26E,28Z)-1,18-dihydroxy-12-[1-(4-hydroxy-3-methoxycyclohexyl)propan-2-yl]-23-(hydroxymethyl)-19,30-dimethoxy-15,17,21,29,35-pentamethyl-11,36-dioxa-4-azatricyclo[30.3.1.0,]hexatriaconta-16,24,26,28-tetraene-2,3,10,14,20-pentone	C51H79NO14	5119.57	6072.83	3612.24	2448.06	1999.07	1308.4	11662.9	8336.14	17394	7682.98	8541.28	2208.74	1.60528	0.0339168	0.204741	0.36829	down
MW0049775	1-Palmitoyl-3-docosahexaenoyl-sn-glycerol	C41H68O5	4844.89	2821.58	416.066	14384.5	16614	11701.4	37569.8	42335.2	32391.3	57800.2	78263.6	56463.1	1.66166	0.000923304	0.0271379	0.166596	down
MW0155844	Pro-Glu-Ala-Gln-Lys	C24H41N7O9	6040.32	7946.93	8725.79	8649.85	7712.26	7905.73	5557.07	3949.71	4403.03	5678.68	6638.55	6985.53	1.7635	0.00476507	0.068027	1.41455	up
MW0156909	Ser-Ser-Gly-Arg-Ser	C17H32N8O9	703.381	1269.2	769.209	1316.26	1035.55	1182.52	683.151	602.723	805.215	492.007	841.421	925.062	1.55811	0.031664	0.195633	1.44293	up
MW0140223	(1R,3S,9R,10S,13R,15E,17E,19E,21E,23R,25S,26R,27S)-23-[(2R,3S,4S,5S,6R)-4-amino-3,5-dihydroxy-6-methyloxan-2-yl]oxy-10-ethyl-1,3,9,27-tetrahydroxy-13-methyl-7,11-dioxo-12,29-dioxabicyclo[23.3.1]nonacosa-15,17,19,21-tetraene-26-carboxylic acid	C37H57NO14	26786.1	2.03576e+06	1.44943e+06	1.78727e+06	1.66255e+06	1.86155e+06	132539	104736	105472	86379.8	157911	176979	1.60572	0.00646688	0.0807821	11.5486	up
MW0157868	Thr-Val-Met-Trp-Asp	C29H42N6O9S	2817.01	5188.89	3098.86	3094.45	3794.24	2361.22	698.416	905.001	1002.27	809.878	1396.1	2227.28	2.02234	0.00148948	0.0369851	2.89172	up
MW0155386	Phe-Tyr-Leu-Glu	C29H38N4O8	8104.12	9434.96	9617.04	8687.07	7804.21	6608.3	6916.42	5775.36	6004.25	5645.1	6821.84	8208.78	1.56283	0.0136221	0.123417	1.27644	up
MW0142021	2,3-dinor-6-keto Prostaglandin F1d9	C18H21D9O6	4643.51	5261.32	3883.84	6432.31	5316.62	5278.6	3050.35	3842.43	3704.39	4321.68	4726.17	3758.05	1.73899	0.0161634	0.134605	1.31676	up
MW0124529	Janthitrem F	C39H51NO7	3158.98	3850.55	5940.57	6958.37	6088.62	3749.96	933.227	832.233	2563.59	2377.17	1397.43	1073.58	1.997	0.00170928	0.038242	3.2414	up
MW0138981	Montelukast Sulfoxide(Mixture of Diastereomers)	C35H36ClNO4S	5833.33	5169.05	7985.92	6285.46	5160.22	4862.84	2348.32	2665.21	3190.84	3017.07	4451.45	5265.93	1.78271	0.00461322	0.068027	1.68571	up
MW0015555	Acetylvalerenolic acid	C17H24O4	20828.1	14876.5	17972.4	19110.5	21223.3	16274.3	5151.99	8679.03	9266.52	8505.75	11300.8	17607.6	1.82929	0.00299158	0.0540286	1.82254	up
MEDL00638	Taurocholic acid	C26H45NO7S	1419.89	3671.01	2890.1	2313.44	1542.2	1509.11	4544.39	4798.42	4355.62	3518.24	4291.79	3734.18	1.8681	0.00176347	0.0386939	0.528699	down
MW0011556	(ent-2b,4S,9a)-2,4,9-Trihydroxy-10(14)-oplopen-3-one 2-(2-methylbutanoate) 9-(3-methyl-2E-pentenoate)	C26H40O6	217815	236792	185020	219671	174655	199613	219306	226939	247723	244150	273054	219000	1.40371	0.0288165	0.191201	0.86253	down
MW0107530	Iminoaspartic acid	C4H5NO4	4907.38	4580.36	5424.27	4807.43	5233.52	5138.4	5435.49	5733.99	5404.15	5632.04	6341.87	5635.15	1.772	0.00462056	0.068027	0.88031	down
MW0014200	3-Nonanon-1-yl acetate	C11H20O3	2849.13	3192.53	6029.85	4033.31	3529.81	4432.19	8599.04	6110.31	5166.63	6391.77	4859.12	4066.08	1.49726	0.0447216	0.249211	0.683853	down
MW0123293	Chaetochromin	C30H26O10	126281	150571	113635	142064	128097	133422	155701	144723	145045	141950	170713	137933	1.30909	0.0399692	0.233128	0.886177	down
MW0114952	N-Acetyl-D-glucosamine	C8H15NO6	5511.89	4583.98	5533.53	4826.78	5476.03	4885.22	8320.42	7496.24	7351.13	7950.39	8616.83	9192.22	2.20853	1.49571e-05	0.00167222	0.629862	down
MEDL00575	L-Isoleucine	C6H13NO2	5770.25	6749.9	6127.55	5832.3	6551.2	6580.05	7436.44	7663.4	7020.6	7134.77	7485.18	7320.93	1.96788	0.00059499	0.0205008	0.853612	down
MW0193946	L-Tryptophan	C11H12N2O2	24629.9	25137.7	28214.7	24230.9	26639.7	25487.3	28766.7	28195	28111.1	27007.5	31900.8	30428.7	1.78237	0.00563618	0.07389	0.884929	down
MW0013003	1-Stearoyl-2-linoleoyl-sn-glycero-3-phosphoethanolamine	C41H78NO8P	10957.9	21019.7	11882.9	16115.7	12363.4	11927.4	23982.7	24548.4	20953.3	25164	22821.4	14677.3	1.70278	0.0051348	0.0711405	0.637676	down
MW0012919	LPE(18:0/0:0)	C23H48NO7P	43178.1	45650.2	53321.1	54899.1	62338.9	47677.1	24485.1	28687.4	31989.4	36644.7	40267.9	41594.2	1.91177	0.00151252	0.0369851	1.50767	up
FDATN01519	D-phenylalanine	C9H11NO2	39106.1	36579.3	44212.5	37117.2	42200	40813.2	42815.3	44380.1	41697	45144.3	50206.6	45547.5	1.60088	0.0157324	0.133236	0.889683	down
MW0054613	LPE(20:4/0:0)	C25H44NO7P	106217	89752.1	118682	101105	110805	80220.5	48669.4	56264	65217.7	57929.8	74854.4	105306	1.68988	0.00965231	0.0997849	1.48633	up
MW0049069	Cucurbitacin B	C32H46O8	14184.4	16867.7	14399.5	18009.2	16523.5	15645.6	8616.4	10922.9	11156.6	9989.07	14187.1	15507.7	1.78272	0.0090078	0.0950894	1.35877	up
MW0150045	Glu-Leu	C11H20N2O5	4450.9	4068.82	5302.86	3731.08	4308.14	3918.99	4936.83	4884.83	4612.57	4475.03	5317.34	5288.5	1.53556	0.0469122	0.253868	0.873478	down
MW0139391	Pomiferin	C25H24O6	173120	206385	174089	194697	175207	183182	213362	201312	203929	195087	234104	189255	1.42988	0.0294475	0.191201	0.894614	down
MW0158046	Trichotomine	C30H20N4O6	22918.1	27321.8	23046.4	25774.5	23191.9	24250.1	28242.2	26650.2	26996.7	25826.1	30991.3	25053.8	1.4298	0.0294549	0.191201	0.894618	down
MW0126274	Psilocybine	C12H17N2O4P	6281.47	7308.36	6542.24	5985.49	5832.97	4830.13	19903.4	9515.87	10031.3	9872.57	9685.14	7947.5	1.88708	0.0359593	0.214753	0.549328	down
MW0011902	1,2-Dioleoyl-sn-Glycero-3-Phosphocholine	C44H84NO8P	16969.5	17949.4	14319.9	14774.5	11349.7	10605.7	25507.5	21315.2	25081.3	22553.6	23050.5	18134.2	1.98058	0.00048247	0.0185442	0.63379	down
MW0105856	Asp-Gly	C6H10N2O5	8548.39	8665.47	9004.5	7765.29	8279.34	8160.38	9407.68	9170.9	8891.1	8571.94	9953.06	9844.89	1.7295	0.00998164	0.101786	0.903004	down
MW0056738	FFA(16:1)	C16H30O2	5463.02	6726.85	7772.56	5429.57	5720.35	5670.07	8822.56	10038.1	7853.11	8429.13	8402.1	7319.76	1.97447	0.00140381	0.0369851	0.723142	down
MW0144869	Aldrite	C12H8Cl6	1494.47	2136.51	1502.83	1966.13	1662.97	2126.22	2133.47	2569.81	2276.59	2079.49	2453.91	1750.83	1.27008	0.0428019	0.24244	0.820947	down
MW0016030	Baccatin III	C31H38O11	3401.59	3233.26	5738.5	4061.2	4239.74	4264.96	9157.89	8290.11	8967.45	7327.33	10032.1	9829.36	2.16598	6.07892e-06	0.00101248	0.465248	down
MEDP0495	LPC(0:0/18:2)	C26H50NO7P	17531.8	14218	18042.8	15727	16298.4	12749.6	9864.84	9229.67	11116.2	9747.69	12181	16339.9	1.65684	0.0101544	0.102243	1.38097	up
MW0126012	Oxypurinol	C5H4N4O2	2658.4	2542.78	3877.91	2343.77	3002.97	2521.58	637.8	1942.45	2050.5	2390.87	2557.41	1225.17	1.36314	0.0229094	0.170851	1.56859	up
MW0000978	(8)-Gingerol	C19H30O4	7877.43	10057.2	8682.15	6100.88	4858.41	5843.63	6232.54	7813.7	12963.8	14514.4	15198.9	10404.2	1.34939	0.0494241	0.261997	0.646824	down
MW0015833	Anthranoyllycoctonine	C32H46N2O8	2079.96	1554.13	3072.27	2204.68	2329.59	1529.94	4813.49	4100.07	4584.93	4075.41	5564.13	5428.79	2.13429	2.11364e-05	0.00198022	0.447042	down
MW0154889	4'-Phosphopantetheine	C11H23N2O7PS	19795.1	22133	23895.9	19220.7	20473.1	21941.2	23938.6	23978.3	23558.5	25362.5	28040	22121.5	1.65876	0.0138079	0.123417	0.867071	down
MW0153942	Molybdopterin	C10H14N5O6PS2	10337.5	10010.5	8449.88	8520.45	8966.66	8669.69	11583.8	9797.16	11120.5	10034.9	13658.1	11201.4	1.71065	0.0129442	0.119738	0.8154	down
MW0103271	Cis-8,11,14,17-Eicosatetraenoic acid	C20H32O2	12048.6	13802.9	16051	11910.7	13159.8	12579.6	14754.9	14841.3	15257.9	16484.9	16111.5	13868.3	1.60082	0.0281539	0.191114	0.871153	down
MW0103471	ADP-ribose	C15H23N5O14P2	5136.55	6059.95	5107.23	5155.46	5735.38	6314.51	3850.81	4191.72	4302.51	5428.97	4809.63	3719.61	1.78076	0.00557836	0.07389	1.27395	up
MW0054695	5,8,11-Eicosatrienoic acid	C20H34O2	2550.64	2723.86	3216.82	2593.95	2981.47	2780.61	3500.29	3148.37	3076.15	3320.99	3491.91	2870.11	1.66736	0.0144767	0.125961	0.86807	down
MW0193980	Sorbitol-6-phosphate	C6H15O9P	14789.2	14727.9	12035.6	13840.5	13464.6	14976.5	15683.9	16999.8	16629.5	15109.4	17072.3	15778.1	1.7268	0.00315209	0.055588	0.861845	down
MEDN1485	Glycerophospho-N-Arachidonoyl Ethanolamine	C25H44NO7P	28608.4	24984.9	33774	27989.5	30412.2	21135.1	14406.3	16714.7	18991.3	16060.2	20870.2	26715.6	1.7053	0.00584972	0.075279	1.46718	up
MW0054535	1-(9Z-octadecenoyl)-sn-glycero-3-phosphocholine	C26H52NO7P	6849.5	4877.32	5736.64	4386.4	6918.54	6859.44	3119.11	3180.41	2874.1	731.664	1445.22	4803.41	1.61097	0.00160376	0.0369851	2.20553	up
MEDN0685	Undecanedioic acid	C11H20O4	9412.62	10277.2	12444.2	7065.33	5749.14	11303.3	20175.9	12172	13602.5	9777.3	15077.6	12541.7	1.55206	0.0317041	0.195633	0.674911	down
MW0108724	Cinnamoylglycine	C11H11NO3	20347.9	22437.9	17181	19323.9	19992.8	19237.2	21227.9	21611	23053.7	22318.5	23763.1	23548.2	1.62779	0.00815058	0.0885342	0.874547	down
MW0141731	1-Fluoro-4-[2-(4-methylsulfonylphenyl)cyclopenten-1-yl]benzene	C18H17FO2S	5395.17	3169.64	5614.01	6290.61	2529.76	2285.47	11026.8	9859.84	9682.26	7969.46	9367.43	7406.02	1.93927	0.000300931	0.0133635	0.457129	down
MW0114337	Inositol 1-phosphate	C6H13O9P	8763.99	9069.83	10353.2	8165.34	9058.07	8510.26	11077.1	10205.4	10138.6	9901.55	11461.4	10801.4	1.92609	0.00244711	0.0458527	0.848004	down
MW0109805	Ternatin heptapeptide	C37H67N7O8	25686.5	31278	26383.5	29506.7	25944.3	27761.5	32395.8	30509.1	30905.8	29565.7	35479.3	28642.1	1.43752	0.0270555	0.191114	0.888333	down
MW0006470	Candesartan cilexetil	C33H34N6O6	4629.12	5479.12	5035.99	6195.45	5818.18	5256.21	1808.67	3234.72	4010.86	3712.17	5273.81	5201.85	1.47961	0.0340097	0.204741	1.39463	up
MW0103684	Uridine-5'-diphosphate-glucose	C15H24N2O17P2	34741.5	37442.1	30759.5	35577	35681.4	33489.7	34802.3	37436.6	40046.3	38343.9	39023.3	41303	1.45479	0.0143439	0.125961	0.899269	down
MW0120797	Verlukast	C26H27ClN2O3S2	9312.27	11101.6	9364.4	10472.9	9424.53	9853.51	11475.6	10828.7	10969.5	10493.9	12592.7	10180.1	1.42974	0.0294646	0.191201	0.894633	down
MW0125196	MK 571(sodium salt)	C26H26ClN2NaO3S2	71122.2	85022.5	71717.8	80207.5	72177	75463.7	87881.7	82932.4	84010.7	80367.9	96486.6	77964.4	1.42945	0.029373	0.191201	0.894175	down
MW0063484	Sebacic acid	C10H18O4	15112.9	14465	15368.1	12692.4	10682.8	12246.3	26231.6	14929.4	20314.3	13659.3	16067	18452.6	1.57073	0.0493499	0.261997	0.734742	down
MW0138301	Glyphoside	C23H22O13	1.07091e+06	1.28888e+06	1.08719e+06	1.21589e+06	1.0941e+06	1.14397e+06	1.32833e+06	1.25719e+06	1.27354e+06	1.21832e+06	1.46204e+06	1.18189e+06	1.42669	0.0292247	0.191201	0.893753	down
MEDP2191	4,7-dichloro-3-hydroxy-3-[2-(4-methoxyphenyl)-2-oxoethyl]-1H-indol-2-one	C17H13Cl2NO4	10384.1	9228.53	11232.4	8137.88	10278.6	8791.82	18092.5	19009.1	10106.3	18053.3	13060.7	11685	1.78683	0.0178003	0.145015	0.644988	down
MEDN0391	3-Deoxy-D-Lyxo-Heptopyran-2-ularic Acid	C7H10O8	2678.14	2857.39	3056.52	2631.7	2760.92	2611.02	4152.99	3200.84	3738.01	3850.98	3333.43	3601.54	2.09466	0.000748081	0.0233619	0.758563	down
MW0054619	LPE(22:4/0:0)	C27H48NO7P	6019.91	6064.21	7723.91	6637.23	7963.08	9918.65	3431.08	5403.27	5249.73	5853.39	4949.04	6092.52	1.70318	0.0137621	0.123417	1.43087	up
MW0054582	LPE(0:0/20:3)	C25H46NO7P	8375.5	8479.42	15120.4	9655.68	11672.8	8505.93	4220.46	4727.94	5611.98	4678.55	6879.03	9637.51	1.72772	0.0109441	0.105969	1.72868	up
MW0060366	PE-NMe2(18:1(9Z)/18:1(9Z))	C43H82NO8P	27709.6	36709.7	26421.2	31541.1	28713.9	31202.3	43722	48344.6	42489.3	37416.3	33322.3	30261.3	1.56444	0.02392	0.176631	0.773905	down
MW0010557	4-[(2R,3S)-4-(1,3-benzodioxol-5-yl)-2,3-dimethylbutyl]-2-[5-[(2R,3S)-4-(1,3-benzodioxol-5-yl)-2,3-dimethylbutyl]-2-hydroxy-3-methoxyphenyl]-6-methoxyphenol	C40H46O8	24988.7	23570.4	7247.35	5116.92	9919.74	15748.7	2557.07	5856.23	7124.11	5641.78	3426.57	6326.52	1.56457	0.0424632	0.24213	2.7994	up
MW0151783	Isoandrocymbine	C21H25NO5	1606.71	1091.2	1736.32	908.777	1629.91	1116.86	2598.86	2670.21	3048.65	1626.38	3587.41	3384.31	1.98509	0.00219288	0.0436407	0.478237	down
MW0114388	Embelin	C17H26O4	119936	130626	144121	111107	109202	111076	138992	149726	137251	115872	157173	137263	1.4751	0.0458923	0.251068	0.868215	down
MW0109541	S-(2,2-Dichloro-1-hydroxy)ethyl glutathione	C12H19Cl2N3O7S	4648.4	4244.12	2891.46	3714.74	3794.99	4126.35	4323.95	4701.97	5627.69	4141.57	6039.47	4409.39	1.38177	0.0371661	0.220206	0.800849	down
MW0057379	PC(20:4(8Z,11Z,14Z,17Z)/15:0)	C43H78NO8P	1241.91	586.212	517.315	809.411	643.826	480.217	2800.37	1729.73	1464.6	1440.18	2118.36	1708.4	2.04529	0.0013664	0.0369851	0.379953	down
MW0057346	PC(20:4(5Z,8Z,11Z,14Z)/15:0)	C43H78NO8P	1968.53	1890.07	1140.82	1338.46	1419.49	1321.6	5087.45	4118.77	3316.05	3292.61	3576.01	2350.75	2.11163	0.00157793	0.0369851	0.417585	down
MW0057049	1-(9Z,12Z-octadecadienoyl)-2-pentadecanoyl-glycero-3-phosphocholine	C41H78NO8P	143859	139164	107675	112201	89833.7	93448.5	241914	202321	184281	174090	226599	157670	2.04461	0.000564125	0.0205008	0.578142	down
MW0012969	1-Palmitoyl-2-myristoyl-sn-glycero-3-phosphocholine	C38H76NO8P	47663.6	49597.1	35530.6	46140.6	41923.5	41680.6	70523.8	48938.1	50342.6	53165.9	59730.1	45952.9	1.51234	0.0317138	0.195633	0.798823	down
MW0052868	Fahfa(22:6(4Z,7Z,10Z,13Z,16Z,19Z)/14-O-22:6(4Z,7Z,10Z,13Z,16Z,19Z))	C44H62O4	12504.7	9328.76	12589.2	10417.8	13766.7	9235.09	5355.49	6401.87	7215.06	6324.71	6941.25	12176.8	1.67952	0.0119402	0.11117	1.52745	up
MW0150212	Glu-Val-Ile-Glu	C21H36N4O9	4317.7	5684.08	4863.05	7501.69	6858.16	8137.62	1547.51	1918.63	2118.24	4023.7	4999.06	4374.21	1.80679	0.00524873	0.0714781	1.96837	up
MW0103396	5-Fluoro-2'-deoxyuridine-5'-monophosphate	C9H12FN2O8P	5362.96	4287.8	2844.36	3460.47	5647.58	4225.64	2515.97	2452.86	3989.47	4054.41	2852.02	2564.24	1.38121	0.0467498	0.253868	1.40153	up
MW0154620	Nostocyclopeptide A1	C37H56N8O9	3111.76	3088.15	4532.89	2360.63	3309.77	2877.7	5136.76	3951.38	4581.85	4326.85	5666.39	5136.41	1.91764	0.00238865	0.0458527	0.669485	down
MW0157621	Thr-Glu-Arg-Glu	C20H35N7O10	9128.95	12167.2	9658.8	16000.2	14585.8	16103.4	4344.6	5030.24	6128.43	7534.56	9916.37	9398.4	1.89373	0.00443907	0.068027	1.83328	up
MW0151470	Ile-Ile-Glu-Glu-Val	C27H47N5O10	2850.05	1436.7	3044.14	1609.35	2144.05	2330.86	5382.69	5224.27	5039.94	5713.04	6990.6	6560.22	2.16041	7.66986e-06	0.00105175	0.38427	down
MW0156195	PtdIns-(4)-P1(1,2-dioctanoyl)	C25H48O16P2	14434.7	15917.4	14478.8	16414.9	15131.1	17236.9	17484.3	15909.3	17168.2	16875.3	18603.2	16571.1	1.31959	0.0301158	0.194487	0.912313	down
MW0151682	Ile-Nap-OH	C24H24N2O6	190375	226960	191444	214107	192674	201444	234607	221381	224259	214535	257433	208120	1.42977	0.0294561	0.191201	0.894636	down
MW0144693	Ala-Phe-Ile-Arg	C24H39N7O5	4441.18	3348.34	5103.32	3998.55	4640.84	2971.98	2009.17	2346.82	2407.34	2139.13	1856.87	4183.96	1.70326	0.00778909	0.0871332	1.63981	up
