# Supplementary material for: Class IIa histone deacetylase (HDAC) inhibitor TMP269 suppresses lumpy skin disease virus replication by regulating host lysophosphatidic acid metabolism
Source: J Virol. 2025 Jan 22;99(2):e01827-24. doi: 10.1128/jvi.01827-24 (PMC11852836; doi:10.1128/jvi.01827-24)
Supplement: Table S3 — List of differential metabolites in the TMP269 group compared with the DMSO group. [file jvi.01827-24-s0008.xlsx]

## Sheet: Sheet1
Table S3 List of differential metabolites in TMP269 group compared with DMSO group
Index	Compounds	Formula	TMP269-1	TMP269-2	TMP269-3	TMP269-4	TMP269-5	TMP269-6	DMSO-1	DMSO-2	DMSO-3	DMSO-4	DMSO-5	DMSO-6	VIP	P-value	FDR	Fold_Change	Up/Down
MW0169549	Niacinamide	C6H6N2O	17559.2	19996	17505.7	20031	15213.9	18744.5	11641.9	8580.49	10097.3	9984.31	12072.5	12296.6	1.76903	2.04973e-05	0.000627049	1.68618	up
MEDP1031	1-Phenylethanol	C8H10O	4208.85	3269.74	3264.12	3472.01	4434.94	4174.34	1821.77	2560.45	2209.12	2882.33	2496.29	2684.84	1.6445	0.00059018	0.00804255	1.55744	up
MEDN0068	S-(5-Adenosy)-L-Homocysteine	C14H20N6O5S	2339.26	1743.55	1660.32	1667.73	1650.17	1942.57	1043.22	953.551	1275.64	830.103	1152.61	746.298	1.72488	0.000169884	0.0031832	1.8335	up
MW0009611	Pyridaben	C19H25ClN2OS	83850.9	84429.6	67325.2	58605.1	80141.7	76398.9	78789.7	97485.8	85619	99909.8	97454.9	87318.1	1.29979	0.0150272	0.0740979	0.82468	down
MW0107969	L-Tyrosine ethyl ester	C11H15NO3	2413.9	2409.36	4334.1	2690.8	3226.15	1696.79	2140.15	1595.64	1962.04	1025.87	1431.05	1036.3	1.42519	0.017112	0.0804481	1.82472	up
MW0006588	Cinosulfuron	C15H19N5O7S	15581.6	16706.1	11683.9	12352	13555.1	15106.7	11293	11375.3	10941.8	14539.4	11166.1	12419.8	1.12778	0.0498732	0.163748	1.18471	up
MW0111241	Palmitoleoyl Ethanolamide	C18H35NO2	22011.3	24982.2	18999.4	18391.5	19863.9	22472.9	14358.1	14283.6	17654	12642.7	15225.8	13511.3	1.71006	0.000541842	0.00759086	1.44534	up
MW0055261	C22 Sphingomyelin	C45H91N2O6P	54218.9	183498	100522	130149	115894	34364.4	21216.2	71960.3	25138.5	34883.2	32997.4	22888.6	1.43558	0.0251805	0.100387	2.95884	up
MW0123822	Enrofloxacin	C19H22FN3O3	77111.8	85726.4	62000.1	60489.3	73647.3	79836.3	1500.36	846.947	999.523	1105.73	1165.38	944.786	1.93163	1.08216e-05	0.00042245	66.8642	up
MW0107001	Gln-Phe	C14H19N3O4	1000.15	1137.59	657.433	504.882	932.182	1094.99	2660.8	928.896	2404.82	1811.08	2631.73	1627.94	1.48357	0.00819847	0.0510504	0.441535	down
MW0124528	Janthitrem E	C37H49NO6	4988.06	4665.67	5624.94	3831.91	3958.89	6583.12	8346.63	7191.14	6749.53	7833.9	10068.7	4270.39	1.32747	0.0253798	0.100913	0.666945	down
MW0006953	Ebastine	C32H39NO2	4994.53	5391.11	5066.03	4886.06	4306.42	4843.16	2401.79	1042.66	2466.76	1645.26	1351.29	1532.4	1.80954	2.12743e-06	0.00018759	2.82441	up
MW0103345	2'-Deoxyguanosine 5'-monophosphate	C10H14N5O7P	6141.28	6179.5	4078.34	4324.4	5918.9	6429.06	2699.15	2857.87	4405.01	3112.65	3647.41	2889.6	1.64156	0.00173089	0.0170698	1.68632	up
MEDN0362	LPE(18:1/0:0)	C23H46NO7P	24324.9	25309.9	23725.6	21031.6	23795.6	25712.3	41301.7	42405.5	45751.4	46718.7	48668.5	36149.4	1.87385	4.37749e-05	0.00119306	0.551351	down
MW0154034	Myxalamid A	C26H41NO3	4363.46	2239.71	900.125	942.55	1120.02	1268.98	8986.82	4552.02	3517.86	3027.02	2404.16	3973.6	1.38308	0.0471481	0.158296	0.409458	down
MW0110760	2S-Amino-4E-pentadecene-1,3R-diol	C15H31NO2	1824.26	1349.72	2187.19	2428.12	2866.12	2728.36	1060.95	1088.9	1048.5	1295.22	748.896	601.964	1.6522	0.00179005	0.017317	2.29	up
MW0007570	Medetomidine hydrochloride	C13H17ClN2	7300.38	5476.57	5210.72	3632.15	4917.09	4299.86	2632.25	2997.87	3602.64	3587.55	3626.3	3677.13	1.45929	0.0155866	0.0761055	1.53236	up
MW0157922	Thymotrinan	C16H31N7O6	3969.08	3057.35	2629.08	2889.62	3829.79	2784.34	11962.5	11593.7	11640.4	8697.76	10441	8975.22	1.87462	1.24456e-05	0.000433131	0.302623	down
MW0114324	d-Myo-inositol-1,4,5-triphosphate	C6H15O15P3	11798.6	4922.47	2921.03	32060.9	12443	30478.5	107695	221146	3392.42	188592	151865	176844	1.30783	0.0101247	0.0583872	0.111384	down
MW0057057	PC(18:2(9Z,12Z)/18:3(9Z,12Z,15Z))	C44H78NO8P	15430.1	26876.3	21780.5	13716.8	12654.5	6952.81	8152.97	7980.91	7703.08	8926.64	9547	5687.6	1.34353	0.035084	0.128271	2.02947	up
MEDP1904	LPE(18:2/0:0)	C23H44NO7P	9093.99	7709.03	11447.5	7973.18	7234.16	11913.2	18470.4	16582.9	20848	17804.4	20233.7	14959.9	1.79157	2.66424e-05	0.000783079	0.508461	down
MW0049216	Deoxycholic acid	C24H40O4	113178	217393	158825	165358	222376	185127	97712.3	120478	89441.4	161856	90522.4	118146	1.41512	0.0113328	0.0631517	1.56639	up
MEDN0604	Tetradecanedioic acid	C14H26O4	7619.99	10136.7	5641.4	3284.63	5560.9	2904.95	2894.2	2706.11	2810.21	3493.73	1782.09	3377.6	1.34424	0.0412258	0.144387	2.05981	up
MW0109041	Pantothenic acid	C9H17NO5	3253.8	3534.35	2884.52	2501.07	2710.29	2552.39	1354.69	1294.33	1767.27	1239.25	1413.15	1504.89	1.85386	8.85093e-05	0.00204116	2.03374	up
MW0139228	Oxytetracycline	C22H24N2O9	131851	127814	120147	114010	118053	133317	238112	283909	202139	249399	231860	259614	1.9	6.12175e-05	0.00155534	0.508652	down
MEDP0827	Isophorone	C9H14O	42056	38646.6	35914.8	37481.3	47712.9	42993.2	20245.7	30726.2	23733.6	32512.3	29327.5	28547.5	1.61173	0.000444126	0.00646354	1.48283	up
MW0123716	Dinaciclib	C21H28N6O2	1373.89	1702.25	1382.3	1196.89	1166.81	1487.67	5951.2	5573.32	6769.17	4207.11	5692.85	5396.61	1.89819	3.43508e-05	0.000990229	0.247388	down
MW0116986	Cetylpyridinium	C21H38N+	10063.2	11286.4	9419.95	10257.1	9213.17	12598.4	7740.68	6454.46	8358.32	7312.58	6867.06	6581.04	1.71657	0.000625795	0.0083756	1.45076	up
MW0102823	Tomatidine	C27H45NO2	2999.73	2973.08	2794.63	3035.59	3904.28	3335.87	2496.83	2380.99	3155.85	1458.97	2673.32	2581.04	1.23086	0.030569	0.116302	1.29132	up
MEDP1348	LPC(16:1/0:0)	C24H48NO7P	64258.5	64330.8	81169.4	57181.4	64630	96382.2	156847	111917	138250	136968	160082	92166.1	1.69509	0.00112962	0.012182	0.537473	down
MW0169283	2-Amino-1-phenylethanol	C8H11NO	20455.7	17955.5	16891.6	14783.9	17370.4	18485.7	23704.1	22584.4	28570.3	20622.9	27581.3	25829.5	1.63254	0.00107791	0.0120432	0.71154	down
MW0056728	1-Octadecyl-2-acetyl-sn-glycero-3-phosphocholine	C28H58NO7P	4781.29	3916.51	2249.03	4080.52	3566.63	2712.29	2991.55	2036.96	2385.59	2855.7	2499.94	2015.19	1.23909	0.0349718	0.128173	1.44108	up
MW0105709	Arginine	C6H14N4O2	3566.98	3269.08	1864.86	2505.66	2583.1	2835.35	6267.8	4085.79	3733.47	5231.67	5178.73	3220.46	1.50238	0.00841621	0.0518256	0.599794	down
MW0109170	Phe-Gly	C11H14N2O3	1014.09	1636.52	1889.42	1305.11	1293.26	1748.76	2857.63	4161.9	4827.1	3732.61	4264.58	3887.75	1.80334	5.60029e-05	0.00144738	0.374487	down
MW0063771	Terretonin	C26H32O9	149029	158464	157800	174606	198771	186533	1.78039e+06	1.75502e+06	1.34308e+06	1.62726e+06	1.53054e+06	1.71375e+06	1.93147	3.26344e-06	0.000234971	0.105149	down
MW0164178	1-Stearoyl-2-hydroxy-sn-glycero-3-phosphoethanolamine	C23H48NO7P	3294.42	14603.9	8200.24	13095.9	14664.7	12087.5	2037.6	3136.88	2405.11	6841.98	2060.92	3087.13	1.55411	0.00629816	0.0435067	3.36985	up
MW0006725	Deoxynojirimycin Tetrabenzyl Ether	C34H37NO4	1427.16	1370.3	1279.36	1172.67	2378.63	1387.4	3739.42	4028.72	3994	3783.05	4046.23	3471.35	1.81051	4.84162e-06	0.000289161	0.390912	down
MW0127047	Gamma-Caprolactone	C6H10O2	23436.8	25058.7	20750.2	20674.7	24109.3	27866.7	9208.45	12963.3	12516.4	18100.7	15911.8	15680	1.6258	0.000232931	0.00394309	1.68162	up
MW0159863	Hypoxanthine	C5H4N4O	8533.79	5086.56	6087.98	7271.91	9515.49	7982.23	11178.5	19274	6210.76	18138.4	13505.2	12813.7	1.36732	0.0243334	0.0980529	0.548294	down
MW0127456	Dimethyl sulfoxide	C2H6OS	2128.52	1608.07	1238.55	1726.27	1577.74	1455.83	1270.65	938.537	772.662	1079.05	970.866	1257.39	1.50841	0.00364676	0.0284713	1.5479	up
MW0169988	Uracil	C4H4N2O2	4192	4706.79	3867.64	3920.89	4408.21	3684.42	1647.47	1636.03	1543.17	1479.05	1496.68	1955.14	1.916	1.59773e-06	0.000155949	2.53957	up
MW0126835	Tozasertib	C23H28N8OS	43951.5	58997.7	48499.3	24418.8	26014	19925.5	31382	19890.7	14431	16410.6	19965.8	16094.1	1.23504	0.0431166	0.147466	1.87695	up
MW0055412	N-Stearoyl Taurine	C20H41NO4S	60172.9	107450	78466	79559.9	99445	76025.3	50924.7	62813.9	46151.7	60878.8	43428.7	52215.9	1.602	0.0051868	0.0372174	1.58375	up
MW0109196	L-Phenylalanine	C9H11NO2	11649.6	11988.4	11804.9	9928.14	12087.3	13505.4	15399.7	16875.1	17209.8	11597.4	18862.2	16947.6	1.47823	0.00611719	0.0426496	0.732403	down
MW0108213	Methionine	C5H11NO2S	9199.73	10361.4	9902.84	9261.57	14726.8	11208.7	2123.76	7698.56	4101.76	8436.26	4811.76	6453.52	1.41915	0.00252112	0.0222303	1.92297	up
MW0056748	N-Palmitoylsphingomyelin	C39H79N2O6P	313744	348355	290816	243219	290127	253523	1917.63	1989.92	1607.68	577.67	212530	144493	1.44007	0.00104039	0.0117259	4.79127	up
MW0000503	(-)-Tylocrebrine	C24H27NO4	502.899	555.818	412.765	460.359	439.268	428.117	751.764	845.109	1322.06	440.26	679.753	874.046	1.34365	0.030762	0.11674	0.56976	down
MW0103478	Adenosine monophosphate	C10H14N5O7P	6323.12	6315.45	6082.46	5531.62	6050.83	5761.56	5302.33	3702.25	4554.73	4584.12	4215.75	3799.35	1.68222	0.000374021	0.00577998	1.37871	up
MW0124192	Furmecyclox	C14H21NO3	3903.95	4337.93	6492.54	4406.86	6539.39	3661.25	5136.34	2765.58	2531.28	2299.4	1933	3010.73	1.37315	0.0199984	0.0866637	1.65996	up
MEDN0383	FFA(18:2)	C18H32O2	10880.2	11575.9	10885.1	11251.9	9533.08	8836.66	12428.6	12853.9	16224.8	13160.1	13995.7	12042.6	1.49739	0.00358022	0.028206	0.780153	down
MEDN0006	L-Tyrosine	C9H11NO3	6061.53	6238.06	5519.83	5771.26	5888.72	5613.34	7597.59	6696.38	7189.54	6615.24	7918.69	7838.27	1.70499	0.000677203	0.00890462	0.800186	down
MW0159691	Chlorofluoromethane	CH2ClF	1236.81	1995.53	2179.9	1133.25	1444.49	1837.48	2599.61	3719.7	1217.97	3797.92	2203.41	4924.73	1.24073	0.0444882	0.150877	0.532269	down
MW0055073	Misoprostol	C22H38O5	39784.9	37780.8	31183.4	37283.6	43530.5	25829.1	20986.1	20739.2	20649.3	31507.6	6298.02	14085.7	1.37925	0.00326883	0.0264863	1.88501	up
MW0014136	3-Hydroxyvalproic acid	C8H16O3	5094.8	5536.51	4832.86	4123.13	5259.1	5211	3234.53	3934.78	2983.63	3820.39	3363.77	3981.92	1.65574	0.00026988	0.004495	1.40989	up
MW0138770	Licochalcone a	C21H22O4	6425.09	7735.14	3924.76	7255.81	4101.47	3255.82	4086.4	3112.45	2236.17	2328.17	1541.31	1979.17	1.4804	0.0119119	0.0654065	2.13941	up
MW0012171	11-Epimisoprostol	C22H38O5	12369.7	10985.7	7214.8	8836.42	9159.24	9068.44	6295.7	5735.3	5455.69	7786.49	6563.06	7314.86	1.50209	0.00670307	0.0454756	1.4721	up
MW0168692	Adenosine	C10H13N5O4	12425.2	13616.5	9810	8708.6	11377.1	13172.6	5593.52	4334.64	6332.98	4280.63	6373.9	4062.13	1.78622	0.000124885	0.00249113	2.23095	up
MW0006635	Clozapine	C18H19ClN4	3911.75	3176.59	3086.68	4049.66	3671.89	4236.65	2119.75	2332.92	1864.43	1777.1	2025.62	2126.34	1.82049	0.000119504	0.0024799	1.80736	up
MW0169190	Fraxetin	C10H8O5	3146.96	3698.45	1706.47	2597.51	3729.86	3358.13	1413.31	1592.97	1482.88	1906.12	1767.1	2045.85	1.56366	0.00682395	0.046077	1.78654	up
MEDP0428	Cholesterol	C27H46O	56391.9	59003.6	36527.5	71910.1	60288.5	57182.3	36653.4	46637.2	37016.9	48777	47319.7	43361.6	1.21085	0.0334101	0.123501	1.31389	up
MW0009794	Sulfamethazine	C12H14N4O2S	1737.54	2622.05	2535.62	1676.96	1726.01	2550.65	816.722	586.234	1622.22	1158.47	800.461	997.993	1.6323	0.000966238	0.0114047	2.14788	up
MEDN0305	Creatine	C4H9N3O2	1736.93	807.333	782.151	2833.68	1936.94	4461.34	9719.74	14621.4	1367.55	10129.3	9306.48	8324.76	1.44057	0.00996084	0.0580985	0.234871	down
MW0017077	5alpha-Cholestan-3-one	C27H46O	39477.6	40364	50876.4	21873	57783.4	29837.4	20081.1	27065.5	23489.9	27076.4	29109.9	29430.6	1.20385	0.0475882	0.158762	1.53732	up
MW0015215	7-Ketocholesterol	C27H44O2	52564.4	68520.2	66795.4	75079.6	61551.7	65368.6	57465.9	59135.6	36782.7	49887	30734.1	47401.6	1.32547	0.0101188	0.0583872	1.38547	up
MW0000250	Ergosine	C30H37N5O5	90710.5	100844	72933.7	71156.6	86634.9	93915.4	1499.76	1462.32	1586.08	1498.91	1202.02	1489.93	1.93908	1.0991e-05	0.00042245	59.0679	up
MW0049220	Deoxycorticosterone acetate	C23H32O4	12235.2	16619.7	9931.65	10124.1	10851.9	9485.17	6998.82	4751.51	7818.08	8553.19	8117.2	7152.1	1.5102	0.00874741	0.0524128	1.59591	up
MW0127087	Trimethylsilyl heptadecanoate	C20H42O2Si	19511.2	49086.3	36713	28074.7	24225	53470.7	8188.55	15535.5	6988.69	13288.1	16629.1	11311.8	1.59503	0.00787599	0.0500259	2.93405	up
MW0137862	Daidzin	C21H20O9	6884.53	6867.29	4813.75	4446.16	6809.92	7524.8	2813.2	2743.59	5167.89	3871.48	4101.31	3409.26	1.55172	0.0031179	0.0256799	1.68937	up
MEDP1230	Glycidyl oleate	C21H38O3	18191.7	16114.9	14134.4	13431.2	13274.9	10455.4	24679.1	20482.8	22460.2	24643.5	16207.4	22942.1	1.55878	0.00123216	0.0129162	0.651391	down
MW0105421	Acetylglycine	C4H7NO3	9560.37	7725.67	6574.29	9891.21	10929.6	12154.4	3501.51	5947.92	5101.21	7069.54	5699.95	6424.93	1.50629	0.00405815	0.030849	1.68426	up
MW0014794	5-Hydroxyindoleacetic acid	C10H9NO3	2071.55	1609.04	1322.22	1515.28	1953.54	1983.02	536.957	791.952	468.12	1384.24	820.777	664.836	1.60444	0.000354354	0.00553309	2.24018	up
MW0053602	Ginsenoside F1	C36H62O9	780.174	1119.21	479.045	1024.04	688.832	855.635	313.502	446.957	510.233	593.772	505.365	705.572	1.31783	0.0210295	0.0895548	1.60855	up
MW0054600	LPE(16:0/0:0)	C21H44NO7P	8137.89	8230.63	7087.1	6087.05	5889.06	6790.85	2786.55	3104.78	4020.84	5738.92	5096.68	1936.51	1.47565	0.00145462	0.0147105	1.86131	up
MW0008759	N1-(2-aminophenyl)-N8-phenyloctanediamide	C20H25N3O2	791.916	723.286	919.393	426.262	461.423	1124.68	1281.72	712.485	1530.48	1030.16	1849.15	1373.65	1.31789	0.0194824	0.0861478	0.571762	down
MW0138112	Esculin	C15H16O9	6003.07	6011.55	5813.62	6082.33	6616.57	7616.76	7053.37	8009.58	6720.67	7298.37	7502.97	7811.52	1.38393	0.0129092	0.0681947	0.859165	down
ZINC3979028	Bilobetin	C31H20O10	165249	163664	100106	104968	112416	96461.7	1.02518e+06	1.16183e+06	853649	1.0607e+06	986824	1.10269e+06	1.91832	1.20421e-06	0.000132103	0.119993	down
MEDN1387	O-acetyl-L-serine	C5H9NO4	6868.17	7950.7	4510.5	6152.24	8127.67	3044.05	9721.63	10937.9	7166.03	10666.8	8449.05	10772.8	1.28887	0.00720477	0.0469563	0.635082	down
MEDL01937	2,3-Butanediol	C4H10O2	3827.87	4058.47	5824.86	4015.02	4210.15	3511.47	2217.21	3595.01	3942.47	2699.51	3586.64	2181.08	1.28108	0.0248441	0.0995755	1.39655	up
MW0148475	Digitogenin	C27H44O5	3812.77	3958.93	2971.79	2568.69	2912.85	2679.55	3724.64	5096.37	3439.22	4900.78	4026.79	4215.99	1.38906	0.0130671	0.0684883	0.744164	down
FDATN00365	Isoproterenol hydrochloride	C11H18ClNO3	16912.2	20099.1	16758.5	15829	15213.8	18768.3	12445.8	15384.4	13109	17075.5	13776.2	15053.1	1.24522	0.0213382	0.0895667	1.19272	up
MW0106487	Djenkolic acid	C7H14N2O4S2	11967.5	7731.45	6800.14	18303.1	12096.6	19240.3	41278.7	71390.3	7100.97	79614	51028.8	67808.4	1.42069	0.0128338	0.0681947	0.239265	down
MW0052470	12-[(Cyclohexylcarbamoyl)amino]dodecanoic acid	C19H36N2O3	1077.67	2165.11	1341.89	1235.78	457.563	1172.51	1960.67	2512.67	1193.73	2324.99	1616.04	2706.05	1.2053	0.0315935	0.118992	0.605037	down
MW0055263	Neoabietic acid	C20H30O2	8997.13	8956.59	7439.65	7335.32	8015.19	8690.05	5522.7	5721.97	6866.75	5567.39	5626.75	5331.85	1.78133	0.00010127	0.00226572	1.42718	up
MEDN1719	Tetradecylphosphonic acid	C14H31O3P	6512.56	7997.96	8401.55	12473.7	6941.36	7864.58	3679.38	3888.72	4116.06	4859.96	2535.31	3473.57	1.7405	0.00220151	0.020208	2.2255	up
MW0110011	trans-Aconitic acid	C6H6O6	1474.88	976.719	879.267	1107.61	1267.03	2506.38	2129.38	3362.37	1199.28	3799.24	1896.01	3635.09	1.30825	0.0321998	0.120068	0.512558	down
MW0017183	Guggulsterone	C21H28O2	1120.66	1338.84	729.54	687.706	1079.84	679.407	1657.12	2209.62	2594.29	2337.83	2082.34	1506.5	1.64961	0.000401365	0.0059569	0.454967	down
MW0124170	Fuberidazole	C11H8N2O	86665	65218.7	76128.2	62555.1	76531.9	94289.9	29950.7	42301	30263.5	58572.6	47121.5	58168.3	1.5	0.0011151	0.0121126	1.73209	up
MW0141976	2,3',5-Trichlorobiphenyl	C12H7Cl3	21342.1	8208.32	12389.4	54921.7	31171.6	64796.5	239503	416374	11740.7	489129	308548	397499	1.42433	0.00992092	0.0580917	0.103516	down
MW0106169	Citrulline	C6H13N3O3	4946.77	6619.91	4132.6	4182.1	5728.85	4389.58	6478.03	8832.25	3650.92	11520	8174.4	9508.79	1.19984	0.0402768	0.143	0.622863	down
MW0140008	13,14-Dihydro-15-keto-PGE2	C20H32O5	4584.85	5060.05	1935.19	6791.27	2833.45	3683.8	3993.37	2404.4	2031.59	1324.97	1603.33	1793.39	1.24811	0.0418216	0.145792	1.89252	up
MEDP1339	LPC(18:1/0:0)	C26H52NO7P	89993.6	193985	93815.7	152376	205367	297504	378798	344771	454896	323363	434440	336951	1.52738	0.000498942	0.00705579	0.45444	down
MW0056964	1-Stearoyl-2-arachidonoyl-sn-glycero-3-phosphocholine	C46H84NO8P	2313.43	3682.57	7487.12	3442.03	4028.31	9286.43	236.173	1344.9	2010.03	2165.76	251.927	423.629	1.52343	0.0142543	0.0710125	4.70117	up
MW0125898	Norsalsolinol	C9H11NO2	2036.62	4206.89	3164.92	2595.4	3489.19	3171.91	2046.61	1810	2371.87	1488.53	2009.9	1702.74	1.56122	0.00872749	0.0524128	1.63303	up
MW0106076	3-(Methylthio)-2-butanone O-((methylamino)carbonyl)oxime	C7H14N2O2S	2840.13	2300.45	2507.04	2187.78	2412.15	3661.08	1194.42	1877.91	1322.06	2307.26	1861.37	2464.89	1.21564	0.0232285	0.0951354	1.44258	up
MW0107023	Glu-Tyr	C14H18N2O6	2044.81	2324.49	1739.5	1927.88	2127.96	1967.05	800.218	1472.02	1630.55	1347.65	1828.88	1131.11	1.43095	0.00529764	0.037815	1.47759	up
MW0144099	9(R)-HODE cholesteryl ester	C45H76O3	21258.8	16437.9	9262.57	16379.8	19963.7	17842.8	2217.18	3550.72	1610.37	12635	14082.5	18261	1.10062	0.0424683	0.146812	1.93185	up
MW0015412	5-trans U-44069	C21H34O4	43209.6	41386.1	26817.9	27503.7	29214.9	29690.4	21580.5	16153.8	20093.7	23489.7	17865.5	24373.4	1.55449	0.00707341	0.0467094	1.60107	up
MEDL00422	PC(18:3/18:3)	C44H76NO8P	15917.4	9651.97	7558.01	12072.8	10909.7	11411.2	7035.35	9614.44	6574.09	6032.38	1334.36	5734.46	1.22208	0.00820756	0.0510504	1.8588	up
MW0114963	N-acetyllactosamine	C14H25NO11	1334.76	1499.23	1674.2	1426.48	1761.3	1413.03	914.216	1327.59	1267.86	686.616	1229.15	1056.06	1.43348	0.00580571	0.0410215	1.40539	up
MW0003383	4-(pyridin-4-yl)-N-(m-tolyl)thiazol-2-amine	C15H13N3S	46594.8	40732.1	27780	25792.3	36859.8	37208.3	16522.7	16416.5	21416.4	11662.9	15924	16529	1.76124	0.00101036	0.0115612	2.18304	up
MW0063776	Testosterone enanthate	C26H40O3	13729.7	12789.6	12124.1	10764.5	14402.4	11351	16811.4	26115.8	12246.4	22814.1	16683.1	21220.3	1.45153	0.0196334	0.0862797	0.648551	down
MW0105588	Allopurinol	C5H4N4O	14521.6	12551.9	16925	17448.1	18890.7	22688.4	8534.14	12107	8077.8	9488.64	10630.8	9796.13	1.65456	0.00235214	0.0209872	1.75709	up
MW0052323	Diatoxanthin	C40H54O2	42904.3	37922	28686	27936.1	38512.1	39449.2	23925.7	33551.4	25007.2	28943.9	27426	33850	1.13634	0.044076	0.149819	1.24728	up
MEDP2114	2-Amino-5-methyl-4-phenylthiazole	C10H10N2S	15143.4	11486.9	10881	11021.2	13935.2	15805.1	5727.11	9170.84	4638.59	11437.4	7028.63	10474.1	1.34323	0.00619534	0.0429945	1.61465	up
MW0105485	Ala-Tyr	C12H16N2O4	824.254	785.177	966.092	690.941	999.682	1464.02	2681.57	1391.31	2540.17	1550.46	2780.6	1967.77	1.64007	0.0029924	0.02492	0.44379	down
MW0194064	Acetyl-L-carnitine	C9H17NO4	20548.6	24957.7	20125.1	20872.8	21702	23850.1	14766.5	11278.8	15510.9	12925.5	13258.3	11526.2	1.82692	9.44295e-06	0.000404428	1.66599	up
MW0063243	Pyrohyperforin	C35H50O4	18741.6	17660.3	16803.6	19994.4	18743.4	16183.6	13255.8	15054.6	15255	15895	13449.2	13358.8	1.66523	0.000699153	0.00899238	1.25338	up
ZINC12405245	Methyl linolenate	C19H32O2	1391.41	723.587	2230.74	2435.17	1651.5	1565.41	466.649	758.624	888.619	856.241	950.312	599.472	1.45216	0.013361	0.0690625	2.21195	up
MW0103660	S-adenosylmethionine	C15H22N6O5S	2556.84	2811.34	2658.38	2576.47	2359.83	3519	2083.93	2360.16	1553.79	1513.54	1965.32	2595.09	1.31665	0.0124448	0.066982	1.36532	up
MW0063326	Reticulataxanthin	C33H44O2	7165.92	6867.74	6017.6	6341.09	6762.57	7324.77	2332.98	3271.03	3470.72	2763.24	2710.66	2524.1	1.8966	5.79805e-08	3.18586e-05	2.37102	up
MW0063578	2-(((R)-2,3-Dihydroxypropyl)phosphoryloxy)-N,N,N-trimethylethanaminium	C8H21NO6P+	11284.7	9859.08	5491.22	7474.4	9471.43	5650.11	18768.2	38132.5	10674	31866.9	19626.1	45009.9	1.59944	0.0152664	0.0750307	0.300046	down
MW0124205	Gambogic acid	C38H44O8	9232.22	8829.24	8995.36	3897.32	6596.81	8925.96	22873.7	35847.3	27286.1	17911.7	44802.1	9464.71	1.59449	0.0148554	0.0734925	0.293812	down
MW0057123	PC(18:3(9Z,12Z,15Z)/18:3(9Z,12Z,15Z))	C44H76NO8P	13846.6	7004.11	5952.61	7164.8	27988.7	12368.7	621.707	511.807	2287.97	800.678	1786.51	3715.28	1.70414	0.023947	0.0969898	7.64355	up
MW0055024	MG(18:2/0:0/0:0)	C21H38O4	8795.52	3111.92	6908.31	3450.68	5580.68	5707.61	10075.2	12987.3	10031.2	12691.9	6540.51	8865.5	1.43556	0.00585401	0.0410215	0.548355	down
MW0120038	4,5-Dihydro-2-methyl-3-thiophenethiol	C5H8S2	11693	9478.85	8871.47	8551.12	10584.5	11697	4550.71	5998.66	3945.68	8242.31	5352.42	7303.53	1.54766	0.000725888	0.00914376	1.71999	up
MW0106195	Cyanophos	C9H10NO3PS	2155	2314.78	1917.66	1600.2	2117.88	2119.07	1646.09	1753.99	1436.37	848.883	1639.93	1567.59	1.29097	0.00868222	0.0524128	1.37465	up
MW0013271	22-Acetylpriverogenin B	C32H52O5	769.307	1580.59	716.789	1195.54	626.564	888.912	5048.91	5512.9	5453.06	4133.81	4407.2	3709.01	1.84641	7.96164e-06	0.000361651	0.204412	down
MW0124693	Sulforhodamine B	C27H30N2O7S2	117547	104362	101530	108623	109461	122638	613503	755327	520817	652291	611705	669161	1.93569	1.23185e-05	0.000433131	0.173737	down
MW0106002	Beauvericin	C45H57N3O9	569.084	593.459	391.435	456.967	475.868	522.894	820.499	522.587	1029.45	545.609	1097.05	821.895	1.33798	0.0244135	0.098112	0.622214	down
MW0110759	L-threo-Sphingosine	C18H37NO2	5008.41	5820.88	4325.89	4658.91	4758.38	5262.5	3400.74	3393.39	4074.35	3240.01	3720.2	3380.11	1.75923	0.000386331	0.0057911	1.40673	up
MEDP0577	Carnitine isoC4:0	C11H21NO4	12518.6	11950.9	9848.69	11682.1	11261.6	13062	8548.06	7821.06	9214.87	7785.7	9391.05	8707.1	1.72846	0.000319735	0.00509875	1.36637	up
FDATN01467	Potassium sorbate	C6H7KO2	2985.07	1668.76	2306.96	2204.89	2634.86	3285.49	1006.86	1403.6	1350.3	2190.57	1616.45	2234.27	1.25774	0.0179759	0.0829102	1.53907	up
MW0114361	D-Ribulose 1,5-bisphosphate	C5H12O11P2	1032.77	663.539	620.278	1445.74	536.954	2097.06	6760.57	10475	779.367	11207.4	8711.24	9098.22	1.58356	0.00670455	0.0454756	0.136001	down
MW0055321	Nivalenol	C15H20O7	3874.42	3091.02	3410.51	3239.99	3115.2	3666.22	914.519	1061.46	1117.76	797.898	972.185	485.103	1.85404	6.37598e-08	3.18586e-05	3.81336	up
MW0105913	Aspartame	C14H18N2O5	2469.73	2376.03	2136.12	2249.09	2926.61	2816.62	1504.25	1866.55	1857.94	2010.75	1640.03	2176.9	1.56794	0.00274084	0.0234773	1.35435	up
MW0006831	Diflunisal	C13H8F2O3	5508.9	7382.32	4512.92	4158.71	5077.13	5272.12	3672.91	4112.07	3705.83	4615.02	4551.86	3800.99	1.26764	0.0425061	0.146812	1.30474	up
MW0007460	Ketoprofen	C16H14O3	193874	201383	180196	156051	169913	146235	1.34178e+06	1.59985e+06	1.13907e+06	1.40539e+06	1.30655e+06	1.46295e+06	1.93317	5.71082e-06	0.000289161	0.126902	down
MEDL00902	LPC(0:0/14:0)	C22H46NO7P	78668.2	72615.3	79771.5	66935.8	67204.6	93680.6	103836	98543.3	104542	94168.2	101125	80791.7	1.51769	0.00367914	0.0285753	0.787084	down
MW0107736	Leu-Leu-Glu	C17H31N3O6	1058.09	747.398	823.96	1163.44	992.197	2512.86	2346.31	3482.86	3778.26	2837.23	2697.48	4817.47	1.64863	0.00115994	0.0123937	0.365636	down
MW0054658	Makisterone A	C28H46O7	30472	30901.2	37293.5	27818.3	27856.4	45866.3	58428.7	46040.6	62632.7	52793.2	56971.3	38792.4	1.58077	0.00208342	0.0193978	0.634253	down
MW0148914	Enniatin B4	C34H59N3O9	16130.6	18596.3	20490.9	18625.7	20028.7	15832.7	11011.7	20318	13549	11469.6	2346.4	10636.3	1.09926	0.0346439	0.127282	1.58233	up
MW0140737	[(1R)-1-(3-aminophenyl)-3-(3,4-dimethoxyphenyl)propyl] (2S)-1-(3,3-dimethyl-2-oxopentanoyl)piperidine-2-carboxylate	C30H40N2O6	2703.69	3567.09	1976.47	2244.27	4522.55	2518.05	2694.92	1697.43	2243.37	914.017	1790.95	1430.34	1.27921	0.0394207	0.140695	1.62771	up
MW0010945	(22E, 24x)-Ergosta-4,6,8,22-tetraen-3-one	C28H40O	7418.53	10030.5	9050.99	15411.6	12883.1	8920.69	12250	5137.97	4892.48	6804.64	3288.91	4009.44	1.32338	0.0298751	0.114828	1.75122	up
MW0012998	LPC(18:0/0:0)	C26H54NO7P	1017.42	732.765	932.039	470.203	861.916	1150.74	2459.83	2069.97	2789.75	2525.69	2247.72	1562.04	1.75585	0.000115024	0.0024799	0.378256	down
FDATP00270	Pramipexole dihydrochloride monohydrate	C10H21Cl2N3OS	6081.16	5613.61	4131.43	3951.42	4405.68	4760.34	2974.18	2913.12	3821.83	3014.35	3032.87	3942.73	1.57477	0.00491345	0.0360967	1.46929	up
MW0107602	Isoxathion	C13H16NO4PS	5378.65	6027.36	4345.42	3819.62	5089.52	5233.26	3746.58	4783.97	3090.72	4628.65	3628.43	4381.45	1.07271	0.0494543	0.163187	1.23224	up
MW0009511	Pretomanid	C14H12F3N3O5	1001.22	1363.16	514.885	1909.01	824.88	2798.75	6082.34	5871.22	1016.73	8298.56	4640.7	4276.51	1.43919	0.0127106	0.0680473	0.278669	down
MEDL00830	Urobilin	C33H42N4O6	4213.05	4297.36	5071.86	4007.32	3709.45	7340.68	7420.01	5150.08	7091.25	6752.78	8366.44	4643.1	1.21736	0.0472036	0.158296	0.72646	down
MW0110288	Tyrosylleucine	C15H22N2O4	988.532	818.254	1034.48	766.806	920.815	1316.83	1990.41	1269.93	2629.63	1325.55	2091.6	1520.26	1.54509	0.0101689	0.0584028	0.539901	down
MW0055107	Monensin	C36H62O11	35896.5	43390.6	43569	41062.4	44990.5	44215.7	26650.9	43696.3	29248.7	28574.9	9729.53	23507.2	1.26573	0.0171749	0.0804536	1.56823	up
MW0126580	5-{9,32-Dihydroxy-6,10,13,20,32-pentamethyl-27-methylidene-33,34,35-trioxa-22-azahexacyclo[27.3.1.1^{1,4}.1^{4,7}.0^{12,17}.0^{17,23}]pentatriaconta-10,13,22-trien-14-yl}-3-methyloxolan-2-one	C42H63NO7	19558.8	10113	14914.3	13612.9	17865.3	12806.2	8800.24	13074.8	8373.6	2874.44	13494.2	9118.66	1.11254	0.0260105	0.103147	1.59449	up
MW0114723	Leucomycin A1	C40H67NO14	1577.87	1739.45	1940.93	1797	1775.6	2058.83	899.214	634.178	1111.56	819.127	1075.31	840.631	1.80804	3.29179e-06	0.000234971	2.0241	up
FDATP01621	Benzamidine hydrochloride	C7H9ClN2	1788.45	2053.95	1339.18	1352.97	1045.6	857.207	2322.68	1943.29	2739.86	2050.36	2479.24	2251.68	1.46857	0.00300903	0.0249201	0.611974	down
MW0054553	LPC(22:6/0:0)	C30H50NO7P	23372.1	20830.7	28750.8	17202.5	21504.6	35481.2	37170.9	28110.6	36309.1	31536.4	32779.1	31046.6	1.3192	0.0266697	0.105205	0.747092	down
MW0014532	4-Methylhexanoic acid	C7H14O2	7645.5	7817.24	5789.17	6867.78	7468.35	7275.88	4649	7405.58	5176.37	6766.45	5463.09	5991.95	1.16513	0.0406392	0.143	1.20905	up
MW0016182	Bexarotene	C24H28O2	5571.68	4688.54	3292.04	2598.99	2355.78	2494.64	3285.02	6727.49	5447.96	4543.4	6400.37	4786.15	1.17512	0.047676	0.158762	0.673338	down
MW0107983	Lyciumin C	C49H57N9O12	1473.99	1226.16	1082.86	1157.11	1683.57	1223.23	536.157	825.172	958.373	760.111	672.776	818.445	1.70328	0.000900173	0.0108819	1.71666	up
MW0110915	Arachidonoyl Thio-PC	C44H82NO6PS	8531.11	10153.1	6025.64	5506.22	6397.64	2744.98	13592.4	11301.5	6592.69	14761.1	11712.6	14936.6	1.34618	0.00716795	0.0469204	0.539922	down
MW0103557	Flavin adenine dinucleotide	C27H33N9O15P2	7597.06	6953.11	5434.6	4566.36	7313.76	7203.14	3155.38	2846.83	5610.91	3704.7	4557.8	3457.72	1.55253	0.00253991	0.022265	1.67434	up
MW0157161	Spheroidenone	C41H58O2	24119	21783.5	17942.4	23347.1	21781.2	18357.4	17677.3	18761.1	15464.2	18831.5	15788.8	16927.8	1.41198	0.0105929	0.0601467	1.23083	up
MW0009707	Salicin	C13H18O7	3585.29	5385.76	3268.24	3817.51	5688.07	4037.12	2499.38	2257.01	3998.5	2222.85	2702.78	2785.25	1.53716	0.0116914	0.0646696	1.56579	up
MW0053985	Hydroxyisocaproic acid	C6H12O3	2647.28	1038.07	2180.06	1917.98	2706.01	2261.29	635.74	630.954	961.977	1331.29	1468.88	1629.88	1.32224	0.00874217	0.0524128	1.91489	up
MW0109048	Pemetrexed	C20H21N5O6	157538	139547	100022	115996	136143	135505	260766	310844	221141	273700	257088	286251	1.83715	8.44348e-06	0.000372258	0.487486	down
MW0121516	5-Hydroxy-2,8-dimethyl-6,7,8,9-tetrahydropyrano[3,2-h][1]benzoxepin-4-one	C15H16O4	25440.7	24074.6	20721.6	20118.6	23748.3	21798.3	18786.7	20841.3	18019.4	22027	17234.7	18338.4	1.34281	0.012917	0.0681947	1.17922	up
MW0106541	Docosahexaenoyl glycine	C24H35NO3	4364.94	4094.87	4272.03	3758.25	3834.65	4466.44	4132.9	3164.18	3329.04	4213.98	3579.16	3409.38	1.07288	0.0471089	0.158296	1.13572	up
MW0000794	(R)-4-hydroxymandelic acid	C8H8O4	12421	12083.2	13516.6	7031.22	13341.4	11616.8	11372.8	7877.99	7674.17	7864.51	6558.03	8694.65	1.22903	0.0204371	0.08778	1.39903	up
MW0103599	Inosine triphosphate	C10H15N4O14P3	448666	344464	321081	634667	478092	739046	1.42221e+06	2.03184e+06	288163	2.13247e+06	1.75618e+06	1.71249e+06	1.40999	0.0105577	0.0601467	0.317447	down
MW0141413	15(R)-17-Phenyl trinor prostaglandin F2alpha isopropyl ester	C26H38O5	40600.8	67304.1	20755.2	49234.9	45318.8	54822.4	26969.9	27213.6	23144.4	33711.8	25498.5	29217.6	1.28352	0.0310421	0.117475	1.67739	up
MW0108678	Nagaba	C24H39NO3	4407.73	5083.12	11442.6	5506.71	6711	4244.3	5006.99	2973.68	3423.84	3499.63	1248.73	3076.93	1.30398	0.0410148	0.143984	1.94466	up
MW0102793	Thiocholesterol	C27H46S	7355.85	8954.91	9154.06	14039.8	9026.07	8654.1	7016.81	7136.55	4495.75	7420.05	3564.39	6070.94	1.3862	0.0122307	0.0663296	1.60161	up
MW0016023	Azelaic acid	C9H16O4	4057.07	4446.07	3225.39	4511.14	5233.67	3638.76	2427.64	2643.3	1949.2	1419.32	1070.25	2463.25	1.66093	0.000225585	0.003924	2.0974	up
MW0152175	(2R,4'S,6S,9E,11R,13E,15Z)-4',11-dihydroxy-2,4',9-trimethyl-1'-oxospiro[19-thia-3,20-diazabicyclo[15.2.1]icosa-1(20),9,13,15,17-pentaene-6,5'-dithiolane]-3',4,12-trione	C22H26N2O6S3	165470	162144	132604	158492	133362	166742	1.56512e+06	1.86614e+06	1.32866e+06	1.63931e+06	1.52403e+06	1.70645e+06	1.93763	5.64368e-06	0.000289161	0.0954144	down
MEDP1332	LPC(20:3/0:0)	C28H52NO7P	13257.1	21771.2	17566.5	16963.1	17188.5	19615.7	40482.7	37448.1	52070.9	42721.6	23484.6	48355	1.68155	0.00179061	0.017317	0.434907	down
MW0000466	Topotecan	C23H23N3O5	157878	134371	136140	121106	145671	163900	27692.8	32764.3	23509	28800.3	26963.4	30190.2	1.91499	6.21271e-06	0.000300414	5.05571	up
MEDP0686	2-Acetylfuran	C6H6O2	17103.8	17116.1	16030	20209	22995.3	22184.8	6813.89	11362.3	9206.13	13416.1	11663.1	16432.1	1.52062	0.00160957	0.0159784	1.67852	up
MW0114322	Myo-inositol 1,3,5-trisphosphate	C6H15O15P3	37809.7	37318.1	34285.3	21716.1	34070.9	35230	26985.6	28634.8	23123.3	29486	24931.2	27015.4	1.09455	0.0389532	0.139358	1.25131	up
MW0141637	17-phenyl trinor Prostaglandin F2 cyclopropyl amide	C26H37NO4	16119.9	13329.5	13151	11253.3	14025	16411	7933.21	5939.26	7568.54	6585.57	8008.63	7580.68	1.81398	0.000126301	0.00249113	1.93254	up
MW0109523	Raltitrexed	C21H22N4O6S	174595	179837	141373	124575	165186	148744	922729	1.09057e+06	775869	957248	895277	979718	1.92668	4.72018e-06	0.000289161	0.166205	down
MW0113755	6-Methyl-5-hepten-2-one	C8H14O	191044	112853	121403	115807	154012	197312	52462	67865.6	79021.2	121606	91545.7	121945	1.34192	0.0129656	0.0681947	1.66982	up
MW0014197	3-Methylxanthine	C6H6N4O2	926.72	669.971	567.61	937.346	695.391	1581.21	2093.71	3151.52	494.117	3224.13	2135.38	3084.31	1.32142	0.0169773	0.0804481	0.379199	down
MW0110225	Tyrosyltyrosine	C18H20N2O5	56866.6	63219.5	566.532	44608.2	677.297	58875.8	1515.89	1297.04	1993.71	1445.37	2125.24	1747.44	1.05952	0.0300509	0.114914	22.2045	up
MW0055045	MG(22:6(4Z,7Z,10Z,13Z,16Z,19Z)/0:0/0:0)	C25H38O4	14964.8	16118.2	15717.2	16487.5	15677.7	20088.8	12042.3	12517	14226	14943.7	14539.9	13883	1.41015	0.011883	0.0654065	1.20575	up
MW0063703	Suillin	C28H40O4	11809.4	9218.97	9324.26	7359.09	6647.07	10313.1	2751.14	7700.63	6056.24	8884.77	6788.81	4819.07	1.09501	0.0317055	0.119114	1.47759	up
MW0138954	Methyl cinnamate	C10H10O2	14893.6	13061.5	9780.99	10049	11269.5	10528.3	13796.5	18936.7	18261.5	23354.3	18526.9	19744.4	1.63962	0.00110896	0.0121126	0.617855	down
MEDTN00621	gamma-Glutamylglutamine	C10H17N3O6	964.066	1240.5	1066.83	801.688	1046.01	1126.02	3168.74	3849.6	3607.34	5621.81	3383.49	4017.1	1.8865	0.000384672	0.0057911	0.264085	down
MW0160670	2-Aminooctadec-4-ene-1,3-diol	C18H37NO2	23269.2	28441.4	22622.1	23222.8	23268.7	23222.9	15562.7	15369.1	18662.2	14043.8	15960.2	15029.5	1.8395	3.55491e-05	0.00100544	1.52225	up
MW0143423	4-Nitrosobiphenyl	C12H9NO	188390	171778	376851	132964	178123	304411	68929.5	126985	117407	76915.3	79367.1	104102	1.5513	0.0184491	0.0838035	2.35751	up
MW0168683	Aconitic acid	C6H6O6	2391.77	1157.95	2051.11	1589.52	1114.14	2689.76	3006.13	4575.91	1721.15	5474.74	2879.11	4773.2	1.42085	0.0204257	0.08778	0.490153	down
MW0119424	BW-A868C	C25H37N3O5	8066.87	8421.38	6578.34	5287.26	5903.79	8596.12	2739.37	3232.7	3266.76	3619.61	3943.22	2960.63	1.77217	0.000707873	0.00899238	2.16846	up
MEDP1720	2-Phenylglycine	C8H9NO2	3139.5	3470.88	2263.95	2358.25	3052.6	3089.67	2443.7	2362.18	2081.91	2207.12	2187.41	2212.4	1.40005	0.0197763	0.0863376	1.28753	up
MW0058181	1-(9Z-heptadecenoyl)-sn-glycero-3-phosphoethanolamine	C22H44NO7P	1541.25	966.086	1147.67	1009.04	1170.99	1543.03	2975.8	2639.47	3336.06	2760.51	2851.46	2016.24	1.80122	7.21014e-05	0.00174323	0.44501	down
MW0158427	Tyr-Cys-Trp	C23H26N4O5S1	3355.99	3537.67	3675.88	5353.42	5431.34	7036.9	9568.33	17819.3	3266.59	17612.8	11427.3	9963.48	1.35453	0.0268142	0.105497	0.407581	down
MW0006883	Dioctyl phthalate	C24H38O4	212032	384257	286470	285416	394364	311496	177920	203713	161311	258121	151896	196609	1.54776	0.00560286	0.0398042	1.63021	up
MW0012982	LPC(15:0/0:0)	C23H48NO7P	627866	3.42685e+06	525802	2.82503e+06	1.84298e+06	2.59112e+06	700097	1.05439e+06	277731	609899	766178	564009	1.21545	0.0428631	0.147318	2.98055	up
MEDP1895	Tyr-Phe	C18H20N2O4	686.371	757.166	555.238	583.326	759.232	666.614	1858.74	1442.9	1904.65	1417.61	1844.9	1056.64	1.78409	0.000838087	0.0103826	0.420762	down
MEDP1166	PC(16:0/2:0)	C26H52NO8P	4862.72	5066.37	2011.38	3350.38	2674.5	3655.06	3576.31	7531.94	6974.62	7442.1	5235.09	5511.33	1.28951	0.0131718	0.0687542	0.596073	down
MW0114618	Iloperidone	C24H27FN2O4	870.071	1178.83	1248.08	2354.23	1911.65	2151.22	6973.04	10486.1	1962.15	9205.2	6350.31	5163.69	1.63341	0.00854084	0.052256	0.242002	down
MEDP1664	Glu-Leu-Arg	C17H32N6O6	1081.03	1500.38	462.908	577.845	797.361	1055.8	3618.15	2984.95	3792.06	2366.79	4635.6	3652.94	1.75587	0.000120321	0.0024799	0.260104	down
MEDP1335	LPC(20:5/0:0)	C28H48NO7P	14031.4	13809.6	15510.1	10950.7	11186.1	19716.3	23456.4	18375.5	21664.3	23054.6	24284	15578.8	1.5009	0.0049365	0.0360967	0.674011	down
MW0163718	1,2-Dioleoylphosphatidylethanolamine	C41H78NO8P	54738.2	67763.1	64126.3	49133	63230.5	59220	37907.8	46814.3	35367.8	35063.8	28365.6	56538	1.51144	0.00341049	0.0273386	1.49219	up
MW0162767	[2-[(9Z,12Z)-octadeca-9,12-dienoyl]oxy-3-[(9Z,12Z,15Z)-octadeca-9,12,15-trienoyl]oxypropyl] 2-(trimethylazaniumyl)ethyl phosphate	C44H78NO8P	26262.8	25956.5	19663.6	33182	16634	26620.9	6689.52	9562.65	9231.19	23581.7	15242.2	18625.9	1.291	0.0121968	0.0663296	1.78843	up
MW0006844	Diisooctyl phthalate	C24H38O4	3.08391e+06	6.23671e+06	4.69361e+06	4.75067e+06	6.7003e+06	5.68412e+06	2.80137e+06	3.32171e+06	2.54836e+06	5.04989e+06	2.40561e+06	3.4354e+06	1.3469	0.0167762	0.0803435	1.59231	up
MW0013219	20-Dihydrodydrogesterone	C23H34	32692.6	40498.2	24864.3	24976.1	25078	27260.9	16711.2	11518	16738.2	18324.2	15748.8	15672.1	1.70635	0.00228998	0.020555	1.8516	up
MW0124143	Fluphenazine sulfoxide	C22H26F3N3O2S	16931.6	13601.3	13589.2	13748.9	14114	16737.8	8744.71	7684.98	8393.46	7743.03	8844.24	8860.18	1.85359	7.68197e-05	0.00182782	1.7649	up
MW0016016	(2S,4S)-1-Acetoxy-16-heptadecene-2,4-diol	C19H36O4	7412.02	4878.17	3429.56	6395.3	7420.44	7662.77	10288.1	9620.62	8592.81	9973.15	9005.19	7365.78	1.33046	0.00665258	0.0454756	0.678236	down
MW0149708	Gln-His-Thr-Leu-Lys	C27H47N9O8	505.75	519.042	1173.89	1780.77	1383.68	1571.52	1966.68	1769.37	2155.92	1575.68	1677.23	1476.03	1.10013	0.0385081	0.138095	0.652923	down
MW0060367	PE-NMe2(18:1(9Z)/18:2(9Z,12Z))	C43H80NO8P	10373.3	10102.1	8278.25	6738.88	11038	10766.5	4560.14	5389.88	4831.77	6901.52	7070.21	9114.87	1.36839	0.00817503	0.0510504	1.51306	up
MW0168303	N-Oleoyl-L-Serine	C21H39NO4	508.758	501.312	413.2	415.198	401.14	386.119	611.637	623.173	720.508	581.577	466.994	500.428	1.41316	0.00933355	0.0555198	0.749284	down
MW0106502	Benzyl n-[(2s)-4-methyl-1-[[(2r)-4-methyl-1-[[(2s)-4-methyl-1-oxopentan-2-yl]amino]-1-oxopentan-2-yl]amino]-1-oxopentan-2-yl]carbamate	C26H41N3O5	16888.8	16161.7	13818.3	12734.6	13585.1	13165.1	6756.45	6948.94	8794.91	6311.97	6488.98	6214.32	1.87159	1.57615e-05	0.000508348	2.08003	up
MW0153552	Met-Glu-Trp	C21H28N4O6S1	841.927	429.628	563.893	1331.81	1071.88	1454.27	4116.15	7827.65	367.164	6131.73	4030.45	5853.88	1.33818	0.0147945	0.0734338	0.200989	down
MW0149808	Gln-Ser-Tyr-Phe-Val	C31H42N6O9	6223.01	4884.5	1409.94	8653	7672.23	3395.05	13422.1	15307.1	10090.2	12229.4	7584.06	15364.3	1.33785	0.00197004	0.0186904	0.435662	down
MW0115484	xi-3-Methyl-3-cyclohexen-1-ol	C7H12O	66876.5	64207.9	44496.6	52444.8	54168.2	54415	41067.2	42568.3	33264.8	44640.1	33980.2	44483.7	1.52913	0.00320845	0.0261384	1.40251	up
MW0015132	7',8'-Dihydro-8'-hydroxyreticulataxanthin	C33H46O3	23152	25190.9	19158.3	21903.7	21665.3	19115.1	15506.9	21323.1	10680.5	18069.1	17444.8	17014.9	1.20507	0.0176962	0.0818722	1.30134	up
MW0150307	Gly-Arg-Thr-Leu-Val	C23H44N8O7	10102.2	16089.3	10600.2	8347.94	8771.26	21972.2	18083.5	23861.5	35175.1	19534.2	23400.9	17776.1	1.40122	0.0139165	0.0706736	0.55055	down
MW0150490	Gly-Thr-Gly-Glu-Ser	C16H27N5O10	1454.76	796.374	902.669	488.947	467.959	464.596	1662.46	1926.91	525.444	2015.84	1615.21	1310.7	1.29841	0.0226182	0.0928895	0.505191	down
MW0149981	Glu-Gln-Phe-Arg	C25H38N8O8	2355.36	2181.52	2001.25	2241.35	2435.74	1937.15	877.2	878.222	901.744	1149.58	1157.95	1179.65	1.85983	6.88699e-07	0.00011243	2.14056	up
MW0150398	Gly-Leu-Arg-Val-Phe	C28H46N8O6	3755.58	3620.1	1860.18	2546.2	3179.28	2794.03	3011.87	2367.03	2083.89	1515.7	1009.7	1854.53	1.18641	0.0353069	0.128771	1.49927	up
MW0149734	Gln-Leu-Asn-Arg	C21H39N9O7	1804.58	1213.65	1799.18	2005.7	3013.84	2783.93	1176.41	1431.13	600.302	1358.89	1048.27	1464.24	1.30119	0.0186989	0.0838336	1.7828	up
MW0148010	Cys-Gly-Glu	C10H17N3O6S1	21126.7	32125.6	18288.6	24673.6	32889.3	35448.7	15122.6	15950.9	22484.9	16439.7	18524.4	17032.7	1.49097	0.016903	0.0804367	1.55893	up
MW0145569	Arg-Val-Phe	C20H32N6O4	13538.5	8859.84	9065.8	7303.29	9851.99	8209.33	5308.27	6137.63	7114.66	8756.06	5376.83	6240.38	1.38565	0.0196849	0.0862797	1.45962	up
MW0149931	Glu-Asn-Ile-Ile-Asp	C25H42N6O11	807.624	703.073	472.301	475.157	466.007	726.178	1399.12	1072.12	2051.85	2088.14	1992.34	1480.6	1.76293	0.000922231	0.0109716	0.361987	down
MW0116833	13(S)-HODE-biotin	C28H48N4O4S	17014.9	17194.3	17892.7	13825.2	25257.3	16523.7	9832.04	9833.9	13760.6	10898.2	11746.8	9153.75	1.67346	0.00459921	0.0339616	1.65132	up
MEDP1165	PC(O-16:0/O-2:0)	C26H56NO6P	12529	16717.2	11275.7	9745.34	19503.8	20241.1	6808.72	10427.8	11242.7	521.879	6192.02	8586.33	1.10817	0.00952828	0.0562319	2.05604	up
MW0139493	Quercetin 3-(6''-malonylgalactoside)	C24H22O15	80289.6	67899.2	55968.4	68783.5	63700.6	62081.6	594508	714146	508461	627340	583224	653035	1.93421	5.65374e-06	0.000289161	0.108328	down
MW0140423	3-deoxy-D-glycero-hexo-2,5-diulosonic acid	C6H8O6	1627.2	1298.87	1855.7	1519.6	1781.04	850.07	1851.27	2511.43	1632.17	1812.81	1840.64	2017.53	1.10317	0.0428527	0.147318	0.765694	down
MW0011736	11-Ketorockogenin acetate	C31H46O7	13520	12419.8	14903.2	11628.7	11718.8	16384.8	27228	21266	24512.7	25105.4	27573	18755.1	1.80159	0.000189293	0.00341867	0.557846	down
MW0143903	7(1)-Hydroxychlorophyllide a	C35H34MgN4O6	2177.98	2848.58	1992.36	896.354	1488.04	1603.35	2701.73	2720.33	2811.64	4095.93	3300.3	2217.64	1.34052	0.0133064	0.0690181	0.616704	down
MW0151098	His-Thr-Lys-Lys	C22H40N8O6	2047.31	2043.81	1250.06	1523.75	2211.77	1956.84	647.258	1028.89	1235.18	1137.85	998.196	1210.58	1.6067	0.00184063	0.0176866	1.76312	up
MW0000445	4,12-Dimethoxy-17-methyl-13-oxo-17-azoniatetracyclo[7.5.3.01,10.02,7]heptadeca-2(7),3,5,11-tetraen-3-olate	C19H23NO4	137505	144974	106501	109975	117905	131834	541783	646269	461133	568084	529128	592362	1.92489	5.78707e-06	0.000289161	0.224243	down
MW0150908	His-Gln-Tyr-Arg	C26H38N10O7	907.334	967.917	1259.81	732.561	536.441	869.14	2593.55	3410.96	6037.51	3476.73	5949.92	2367.62	1.79051	0.00518908	0.0372174	0.221226	down
MW0150151	Glu-Ser-Tyr-Asp	C21H28N4O11	20165	27666.7	24223.7	19648.3	24281.5	2558.12	6404.28	4664.42	16253.8	4035.53	9265.34	2695.31	1.1383	0.0174009	0.0810059	2.73654	up
MW0125001	Methiothepin	C20H24N2S2	7216.04	6742.81	5417.79	7134.07	6001.54	4704.53	6277.47	4748.19	4315.82	4179.72	3241.22	2769.12	1.324	0.0139597	0.0706736	1.45768	up
MW0111077	Histidinol	C6H11N3O	654317	331480	398375	455296	326163	428115	120725	253345	89291.9	384719	266297	322476	1.17104	0.0174929	0.0811821	1.80516	up
MW0150432	Gly-Lys-Val-Lys-Lys	C25H50N8O6	3102.4	2861.52	2389.06	2105.98	3151.56	3015.66	3094.24	4011.92	4636.41	3448.46	3248.76	3523.55	1.30038	0.0132096	0.0687542	0.756997	down
MW0007565	meclofenoxate	C12H16ClNO3	103952	128777	92194.2	98816.2	112886	125266	300143	357869	254798	314369	292263	326361	1.89563	5.5415e-06	0.000289161	0.358592	down
MW0054584	LPE(0:0/20:4)	C25H44NO7P	59249.1	50696.3	79569.8	47243.6	55121.9	86000.9	98478.5	72660.4	99917.1	96713.2	109300	66633.7	1.35985	0.0156944	0.076199	0.695015	down
MW0143407	4-Methylthiobutanaldoxime	C5H11NOS	3936.28	4318.36	3222.12	3926.01	4994.56	4652.78	748.165	2307.26	2174.68	3326.8	2329.41	3289.27	1.32019	0.00371215	0.028683	1.76713	up
MEDTP02779	[(2R)-3-hexadecoxy-2-hydroperoxypropyl] 2-(trimethylazaniumyl)ethyl phosphate	C24H52NO7P	10530.7	9674.29	9605.28	8329.64	7783.36	10751.5	17985.1	16954.5	16585.8	15294.7	19041.3	15531.1	1.86738	2.49114e-06	0.000207456	0.558964	down
MW0013615	1-octadecanoyl-2-(9Z-octadecenoyl)-sn-glycero-3-phosphoserine	C42H80NO10P	11900.2	26860.1	30232.9	34364.7	32947.4	33796.9	51518.7	70257.1	51732.5	62139.2	60960.5	65594.4	1.57983	4.512e-05	0.00120777	0.469633	down
MW0156692	Ser-Cys-Gln	C11H20N4O6S1	5018.64	5893.63	4221.64	5322.41	5457.91	5297.43	3719.05	3667.88	3573.97	3335.18	3373.37	3555.37	1.82673	0.000494356	0.00705579	1.47053	up
MW0054505	LPA(22:5(7Z,10Z,13Z,16Z,19Z)/0:0)	C25H41O7P	403.476	549.963	544.918	255.713	1027.37	973.543	2185.91	3225.99	2158.36	2940.12	4502.87	1340.58	1.6879	0.00436175	0.0323676	0.229609	down
MW0114459	Fenbufen	C16H14O3	1309.5	613.534	705.183	241.904	627.378	434.836	1035.93	2071.67	986.063	1439.11	906.584	1272.75	1.34458	0.0215351	0.0895667	0.509892	down
MW0052961	Galabiosylceramide (d18:1/16:0)	C46H87NO13	1888.1	2226.43	3035.61	1270.44	3262.81	3677.43	610.393	1045.08	711.599	363.55	1756.66	599.091	1.55061	0.00411595	0.030849	3.02	up
MW0006064	Antibiotic GR 95647X	C26H36O6	3060.18	3132.12	3671.99	2605.76	3202.3	2745.5	1124.5	1119.54	1262.3	1584.2	1352.72	1160.7	1.8666	1.21408e-05	0.000433131	2.42214	up
MEDP1345	LPC(18:3/0:0)	C26H48NO7P	69511.1	60548.7	65111.2	48444.6	55525.9	65778.2	130699	124270	125810	117450	143534	113761	1.89155	5.60915e-07	0.00011243	0.483002	down
MW0150741	heme O	C49H58FeN4O5	1282.11	1586.32	998.291	1000.56	1262.7	1375.19	2083.37	1552.88	2255.2	1832	2272.22	1917.37	1.61151	0.0005623	0.00780452	0.629997	down
MW0010840	(17alpha,23S)-17,23-Epoxy-29-hydroxy-27-norlanosta-1,8-diene-3,15,24-trione	C29H40O5	21107.2	23042.6	17485.6	17637	16450.2	17009.8	7496.82	8108.94	9154.06	8343.68	7213.1	6602.53	1.8816	6.32488e-05	0.00158017	2.4027	up
MW0054526	LysoPC(18:3(6Z,9Z,12Z))	C26H48NO7P	50858.2	51396.3	52274.6	39384.5	41348.2	44088.3	27913.7	26856.6	38802.4	30679.8	29828.4	27617.7	1.71023	0.000293648	0.00478454	1.53744	up
MW0007493	N-[(1R,2S)-1-hydroxy-1-phenylpropan-2-yl]tetradecanamide	C23H39NO2	15532	7392.44	8215.22	9287.28	11212.8	8993.28	2311.28	1372.46	2937.21	2667.57	444.159	3436.35	1.67276	0.000673214	0.00890462	4.60421	up
MEDP1334	LPC(20:4/0:0)	C28H50NO7P	51980.7	67776.7	85720.9	59088.9	39185.1	61936.9	126402	121887	135874	203557	215380	116628	1.75463	0.00261742	0.0228111	0.397606	down
MW0111033	Ethylamine	C2H7N	10151.9	6800.13	8192.96	7964.2	10810	10325	5075.67	6343.51	6861.12	9419.89	6375.31	7617.31	1.16366	0.040511	0.143	1.30104	up
FDATN00872	Milbemycin A3 oxime	C31H43NO7	45371.8	41333.5	55916.8	36074.1	43260.6	64111.7	75267.8	62247.4	71558.5	77240.5	90081.3	55370.2	1.5381	0.00410741	0.030849	0.662555	down
MW0142187	25-Hydroxy-24-epi-brassinolide	C28H48O7	56654.6	54080.4	52941.3	44347.6	44481.2	58027.8	98804.4	96596.8	96944.3	87196.4	111745	88984.4	1.87853	2.93416e-06	0.00023149	0.535152	down
MW0111039	Fingolimod	C19H33NO2	713.833	1050.87	1772.88	1954.57	3916.54	2137.19	2941.74	2755.97	4190.97	4995.41	4650.93	3600.11	1.3165	0.00877625	0.0524128	0.499063	down
MW0143259	4'-Apo-beta-carotenal	C35H46O	922.754	608.356	641.306	578.529	710.663	415.437	394.732	324.693	406.118	585.597	247.276	482.631	1.3201	0.0187519	0.0838336	1.58827	up
MEDL02283	3-Methoxyanthranilate	C8H9NO3	11354.9	10577.2	10826.6	8909.11	11774	14897.5	4901.01	7308.2	4679.33	11442.5	6753.18	9458.99	1.27676	0.0157075	0.076199	1.53422	up
MW0127639	({1-[6-(5,7-dihydroxy-4-oxo-3,4-dihydro-2H-1-benzopyran-2-yl)-7-hydroxy-2-methyl-2H-chromen-2-yl]-4-methylpent-3-en-1-yl}oxy)sulfonic acid	C25H26O10S	2229.83	2835.63	2285.24	1859.79	2223.76	1885.81	531.118	702.296	702.272	442.285	592.756	499.187	1.90254	3.90518e-05	0.00108405	3.83873	up
MW0012491	15-OxoEDE	C20H34O3	3438.58	3493.94	3707.2	3107.57	3004.01	2060.92	5035.38	3052.83	6079.27	5775.05	6002.43	3232.16	1.25414	0.0269915	0.105917	0.644759	down
MW0060453	PE-NMe2(18:3(9Z,12Z,15Z)/18:1(9Z))	C43H78NO8P	2221.51	754.695	717.111	2296.7	2099.41	2179.59	3689.85	5412.2	6857.64	5324.7	3010.79	2639.5	1.44145	0.00688672	0.0460857	0.381257	down
MW0106030	beta-Casomorphin(1-6)	C38H50N6O10	1882.23	2146.42	1393.19	2265.88	2272.93	2731.31	905.658	1032.55	697.126	1016.47	1105.91	1428.67	1.66788	0.000917138	0.0109716	2.0516	up
MW0118487	2-Cyanopyrimidine	C5H3N3	1517.29	1457.13	1645.73	1451.17	581.586	2102.16	3159.35	6455.84	1145.86	5659.9	4753.94	5496.39	1.483	0.012467	0.066982	0.328258	down
MW0131237	3-(3-hydroxy-4-methoxyphenyl)-2-(sulfooxy)propanoic acid	C10H12O8S	4224.53	2477.67	2533.24	5646.71	3831.42	7759.43	10353.5	16088.7	2605.36	17962.8	12723.9	15729	1.35412	0.0140027	0.0706736	0.350806	down
MW0153001	Lys-Ile-Arg-Asp	C22H42N8O7	4256.3	4795.2	4564.06	6950.68	4514.04	4700.65	8387.37	9329.55	8443.44	7390.88	10242.8	5738.79	1.59874	0.00213113	0.0197196	0.601236	down
MW0145690	Asn-Asn-Leu-Asn-Val	C23H40N8O9	728.51	65470.7	557.659	46172.5	56203.3	60927.3	905.205	745.479	1043.01	867.342	860.66	807.734	1.35733	0.027777	0.108715	43.9933	up
MW0152967	Lys-Glu-Thr-Glu	C20H35N5O10	702.798	1296.02	990.572	958.946	927.608	1317.99	2565.99	2021.34	2680.77	1868.24	2466.16	1768.79	1.7281	0.000178429	0.00326177	0.463226	down
MW0155072	Phe-Ala-Asn-Lys	C22H34N6O6	695.753	1111.47	621.101	560.247	745.522	1249.34	3048.04	2639.57	4027.58	2733.16	3537.31	3328.26	1.827	1.27137e-05	0.000433131	0.258023	down
MW0153545	Met-Glu-Leu-Ser-Glu	C24H41N5O11S	6203.81	5325.06	6127.35	6956.4	6645.06	7920.31	4866.97	3844.94	4433.42	3652.51	4846.84	3997.75	1.69283	0.000599139	0.00809107	1.52786	up
MW0154728	Oleic Acid-biotin	C28H50N4O3S	4265	6697.72	5078.69	16369.6	3782.52	7207.61	15065.6	10779.1	16602	11140.5	14171.9	8591.58	1.28006	0.0401885	0.143	0.568444	down
MW0015052	(10R,13S,17S)-10,13-Dimethyl-3,6-dioxo-2,3,6,7,8,9,10, 11,12,13,14,15,16,17-tetradecahydro-1H-cyclopenta[a]phenanthren-17-yl heptanoate	C26H38O4	1297.85	939.717	1081.66	876.879	1155.32	1251.82	1745.61	2100.49	1517.87	1285.16	1920.57	1708.32	1.6246	0.00198274	0.0186927	0.642462	down
MW0141507	17S-Hdha	C22H32O3	28077.6	16252.5	13396.7	19495.8	14506	15673.5	47860.4	27155.1	36076.3	25076.5	31298.5	22339.3	1.47194	0.0139985	0.0706736	0.565852	down
MW0159238	Val-Val-Gly-Asp-Val	C21H37N5O8	700.509	591.541	874.547	733.273	679.328	1060.35	2382.2	2083.19	2552.08	2069.66	2450.08	1462.29	1.83621	0.000119069	0.0024799	0.356902	down
MW0152841	Lys-Ala-Arg-Glu	C20H38N8O7	4405.81	3072.1	5247.69	5230.69	3615.5	6331.23	9526.4	10231.1	9574.28	9923.03	10019.5	8076.43	1.77801	1.94865e-05	0.000608547	0.486533	down
MW0157690	Thr-Ile-Pro-Ile-Thr	C25H45N5O8	57811.1	50937.7	35311.7	36871.4	25841.5	51394.1	74539.1	82260.9	89720.2	52520.5	94027.2	65545.6	1.52622	0.00228435	0.020555	0.56293	down
MW0152618	Leu-Nap-OH	C24H24N2O6	152818	158405	132965	116208	122131	128324	359965	426031	302209	382532	360048	387995	1.91136	5.77088e-06	0.000289161	0.365449	down
MW0152995	Lys-His-Phe-Arg	C27H42N10O5	671.37	806.744	536.31	651.963	650.057	652.045	1655.36	1192.41	1753.17	1212.06	1901.91	1471.54	1.80672	0.000455251	0.00656175	0.431993	down
MW0152499	Leu-Ser-Pro-Lys-Lys	C26H49N7O7	80744.4	61549.6	44909	50897.9	44620.4	52362.5	71911.8	92089.1	52774.8	67637.7	83155.1	104069	1.2632	0.0369206	0.133038	0.710469	down
MW0145509	Arg-Thr-Ala-Arg	C19H38N10O6	5595.75	5214.97	3792.79	4355.48	7088.48	4677.15	5441.44	3392.6	3792.29	2528.9	3713.38	2436.08	1.25329	0.0361101	0.131063	1.44215	up
MW0151453	Ile-His-His-Gly-Val	C25H39N9O6	632.574	542.527	456.22	471.589	549.537	538.91	865.043	609.781	1005.01	803.138	992.08	661.445	1.5611	0.0058563	0.0410215	0.646482	down
MW0157713	Thr-Leu-Thr-Gly-Lys	C22H42N6O8	18523.4	17880	18055.7	14019.9	15080.9	17496	31910.1	33512.1	34537.2	30099.2	38163.8	32697.4	1.89077	7.86074e-07	0.00011243	0.502966	down
MW0140724	(Z)-2-tetracos-15-enamidoethanesulfonic acid	C26H51NO4S	199921	199439	184921	157604	158817	210722	362380	342986	343063	295415	400479	320234	1.85884	1.16302e-05	0.000433131	0.538335	down
MW0152889	Lys-Asn-Lys-Glu-Ser	C24H44N8O10	2396.54	2764.86	1494.11	1968.24	2792.21	3025.34	1378.03	884.058	1620.54	1500.55	1491.99	1805.41	1.45606	0.0078358	0.0499824	1.66363	up
MW0154297	Nap-Tyr-OH	C27H22N2O7	2616.38	2087.74	2364.12	4773.59	2903.79	3969.24	10496.2	21316.6	2652.31	19565.5	13782	18026.4	1.57506	0.0104578	0.0598331	0.218023	down
MW0152225	Leu-Arg-Gly-Pro-Ser	C22H40N8O7	5692.34	5912.53	5270.81	5201.05	5639.9	6163.81	5207.61	4893.81	5212.6	4792.35	4770.73	4256.26	1.49391	0.00352156	0.0279302	1.16294	up
MW0152912	Lys-Asp-Thr-Lys	C20H38N6O8	12716.1	13746.1	14913.1	11982.9	12829.8	13497.1	18646.5	17013.4	22617.7	20091.1	20557.8	15824.9	1.70226	0.00128222	0.0133476	0.694415	down
MW0145944	Asn-Val-Asp-Glu-Val	C23H38N6O11	3272.38	3947.92	3214.81	2353.13	3191.77	3134.2	6387.28	5149.07	5927.28	5464.92	7033.78	4780.04	1.76244	0.000154459	0.00296839	0.55017	down
MW0152289	Leu-Gln-Glu-Lys	C22H40N6O8	20729.8	19837.3	24373.7	28577.9	20300.2	29802.6	48090.3	34219.4	42925.1	38940.4	45558.3	28716.1	1.62787	0.00177138	0.017317	0.602314	down
MW0155069	Phe-Ala-Arg-Asp	C22H33N7O7	87368.4	97128.7	70246.1	71346.1	83443	90455.2	851.276	1445.64	1695.53	1088.19	833.33	1273.33	1.93923	7.71533e-06	0.000361415	69.5655	up
MW0115925	(4-Ethylnaphthalen-1-yl)[1-(5-fluoropentyl)-1H-indol-3-yl]methanone	C26H26FNO	4420.54	4339.14	3802.74	3207.37	3956.35	3739.76	3898.83	5721.44	4936.08	7234.18	4804.26	6064.8	1.38495	0.0213782	0.0895667	0.7185	down
MW0144498	Ala-Asn-Lys-Glu-Asn	C22H38N8O10	725.191	742.821	923.488	1131.11	1231.31	1303.95	3841.3	3082.22	3602.44	3351.8	3792.28	2140.49	1.81597	0.000114678	0.0024799	0.305791	down
MW0122340	7-[3-(Dimethylamino)propoxy]-6-Methoxy-2-(4-Methyl-1,4-Diazepan-1-Yl)-N-(1-Methylpiperidin-4-Yl)quinazolin-4-Amine	C26H43N7O2	20915.5	22685.9	24160.1	20078	20285.3	30664.8	43311.8	36211.2	42097.4	44296.2	42622.9	36879.4	1.81753	1.05924e-05	0.00042245	0.565521	down
MW0194035	(S)-(S)-1-((2S,3S)-3-Hexyl-4-oxooxetan-2-yl)tridecan-2-yl 2-formamido-4-methylpentanoate	C29H53NO5	7761.65	8252.46	6202.24	9081.69	7814.71	6866.55	5543.48	7959.35	5571.7	7116.73	6043.85	6104.15	1.14499	0.0495331	0.163187	1.19927	up
MW0050635	1-Meadoyl-3-arachidonoyl-sn-glycerol	C43H70O5	3635.82	2777.55	1817.93	1300.37	872.301	1438.07	2726.58	5760.66	3019.67	5848.66	4364.64	3542.22	1.45807	0.0101272	0.0583872	0.468761	down
MW0049512	1-Myristoyl-3-osbondoyl-sn-glycerol	C39H66O5	7446.52	7781.29	672.88	6709.91	7734.11	10073.8	1020.85	820.314	546.112	645.915	6553.96	532.827	1.30759	0.0120594	0.0659748	3.99393	up
MW0155844	Pro-Glu-Ala-Gln-Lys	C24H41N7O9	6501.15	7014.4	5185.54	5729.03	5331.99	6786.17	6040.32	7946.93	8725.79	8649.85	7712.26	7905.73	1.38861	0.00696384	0.0461894	0.777939	down
MW0049980	1-Stearoyl-3-homo-g-linolenoyl-sn-glycerol	C41H74O5	6218.22	4467.11	3012.38	5675.83	6816.9	6580.25	631.634	1284.07	1068.66	3853.07	4738.19	5892.28	1.11912	0.0435985	0.148532	1.87605	up
MW0106365	4-Azaniumyl-4,5-dihydro-1,2-oxazol-3-olate	C3H6N2O2	1571.72	1464.88	1488.38	1336.06	1416.86	1550.48	2103.83	1920.41	2455.6	1808.61	2426.97	2180.57	1.74759	0.000894237	0.0108819	0.684583	down
MW0049502	1-Myristoyl-3-meadoyl-sn-glycerol	C37H66O5	18735.5	29770	4852.69	5026.16	7852.38	4534.43	63554.1	73007.8	44365.9	70516.7	49750.1	111178	1.69345	0.00109264	0.0120432	0.171619	down
MW0157868	Thr-Val-Met-Trp-Asp	C29H42N6O9S	1255.37	1292.6	2307.09	1168.23	1142.21	1769.4	2817.01	5188.89	3098.86	3094.45	3794.24	2361.22	1.69197	0.0037394	0.0287454	0.438961	down
MW0016356	Canrenone	C22H28O3	13261.6	14711.8	14047.4	6169.67	14348.4	19938.3	2343.5	4143.57	3663.08	4176.94	3042.65	3215.71	1.77891	0.00204378	0.0191476	4.00658	up
MW0126438	Retrofractamide D	C21H27NO3	24777.4	25536.9	26035.4	23397.5	38279.2	32054.4	21257.3	22945.7	28317.2	20079.1	12361.4	17184	1.28102	0.0318374	0.119311	1.39245	up
MW0141012	1-(2-Hydroxy-3,4,5,6-tetramethoxyphenyl)-3-(2,3,4,6-tetramethoxyphenyl)-2-propen-1-one	C23H28O10	558.433	1239.82	1094.37	729.474	438.331	525.812	2201.73	4050.09	430.515	3096.87	2040.69	3026.31	1.36914	0.018099	0.0829674	0.308917	down
MW0005838	6-Phosphogluconic acid	C6H13O10P	4.78918e+06	5.05589e+06	4.00382e+06	3.93712e+06	4.55968e+06	4.57696e+06	3.54436e+06	4.34618e+06	3.23778e+06	4.09185e+06	3.7049e+06	3.91979e+06	1.25766	0.0185752	0.0838336	1.1785	up
MW0016008	Avenestergenin B2	C37H52O6	1376.54	776.45	249.417	272.553	2429.16	2297.21	3792.66	2146.3	1830.58	7240.77	4934.7	1610.89	1.25867	0.0480885	0.159127	0.343355	down
MW0015555	Acetylvalerenolic acid	C17H24O4	11653.5	12681.7	12248.5	11261.4	11739.7	17533.5	20828.1	14876.5	17972.4	19110.5	21223.3	16274.3	1.5708	0.00279123	0.0236387	0.699262	down
MW0154380	[(2S,3S,4R,5S)-2,3,4,5-Tetrahydroxy-6-[(2S,3R,4S,5R)-3,4,5-trihydroxyoxan-2-yl]oxycyclohexyl] (3R,4'S,6'S,7'R)-6-bromo-4'-hydroxy-4'-methyl-2,12',14'-trioxospiro[1H-indole-3,5'-2,9,11,13-tetrazatricyclo[8.4.0.03,7]tetradeca-1(10),2-diene]-6'-carboxylate	C30H34BrN5O15	5474.15	7473.64	5332.65	5362.72	4976.24	4607.47	2160.43	2237.13	4146.73	1146.97	1289.67	1423.97	1.70734	0.000215522	0.00384604	2.67853	up
MW0107530	Iminoaspartic acid	C4H5NO4	3938.83	3907.53	3303.42	3490.44	3732.18	3881.75	4907.38	4580.36	5424.27	4807.43	5233.52	5138.4	1.77912	1.47551e-05	0.000491508	0.739552	down
MW0106168	Citric acid	C6H8O7	195526	200254	178213	134400	181873	228944	327008	619973	139800	581789	271329	618152	1.33435	0.0359754	0.130891	0.437525	down
MW0010166	Phosphoric acid	H3O4P	42608.4	41668.2	56268.3	33221.8	36828.5	72996.4	76626.1	146606	112993	83427.3	115761	106703	1.69336	0.000993791	0.011548	0.441651	down
MW0013531	2-Hydroxyhexadecanoic acid	C16H32O3	5360.5	6174.42	4304.22	3907.48	5581.73	4052.96	3367.96	4497.44	3661.95	4425.14	3502.85	3857.33	1.20534	0.0479695	0.159085	1.26031	up
MW0123293	Chaetochromin	C30H26O10	113500	124989	107233	104030	109432	102267	126281	150571	113635	142064	128097	133422	1.488	0.00696293	0.0461894	0.832987	down
MW0114952	N-Acetyl-D-glucosamine	C8H15NO6	837.649	1802.33	2172.33	1657.13	1458.58	846.971	5511.89	4583.98	5533.53	4826.78	5476.03	4885.22	1.78554	1.99845e-07	5.99136e-05	0.284741	down
MEDL00575	L-Isoleucine	C6H13NO2	4090.67	3886.79	3459.15	3294.18	4187.72	3814.6	5770.25	6749.9	6127.55	5832.3	6551.2	6580.05	1.85157	7.41274e-07	0.00011243	0.604423	down
MW0105438	Adenine	C5H5N5	109711	107208	76760.8	86810.1	98825.3	89179.1	68458.8	83372.3	85385.8	78394.6	77904.4	69358.5	1.37202	0.0186615	0.0838336	1.22818	up
MW0013003	1-Stearoyl-2-linoleoyl-sn-glycero-3-phosphoethanolamine	C41H78NO8P	11220.6	7987.24	6364.43	3369.6	4934.95	1215.05	10957.9	21019.7	11882.9	16115.7	12363.4	11927.4	1.37404	0.00330896	0.0266674	0.416436	down
MW0109192	Phenyl dihydrogen phosphate	C6H7O4P	55642.6	64014.6	48550.9	49344.8	60514.4	57499.4	44904.8	52032.9	39800.7	51246.9	46779.9	51776.7	1.20395	0.0294179	0.113361	1.17109	up
MW0159685	Glutathione	C10H17N3O6S	9588.5	16445.6	9775.75	13669.7	17700.8	15805.4	5912.5	5893.88	10724.4	5532.14	6490	4987.11	1.68977	0.00221088	0.020208	2.09878	up
MW0012919	LPE(18:0/0:0)	C23H48NO7P	34871.4	34257.7	34252.6	32540.8	33452.7	61647.7	43178.1	45650.2	53321.1	54899.1	62338.9	47677.1	1.27835	0.0476254	0.158762	0.75236	down
MW0004284	4-(3-Hydroxybutyl)phenol	C10H14O2	18798.4	18771.2	13536.1	10828	19149.8	15756.7	7683.3	12323.2	10877.8	11427	9531.11	10823.2	1.49413	0.0074341	0.0482412	1.54535	up
MEDN0311	Dodecanedioic Acid	C12H22O4	12394.8	12040.6	12288.6	8032.41	16978.5	11742.1	9262.87	9433.74	9939.48	7981.56	5568.37	8523.13	1.34061	0.0217534	0.0898301	1.44899	up
FDATN01519	D-phenylalanine	C9H11NO2	31832.8	30554.7	27356.1	27824	30818.4	31438.2	39106.1	36579.3	44212.5	37117.2	42200	40813.2	1.75142	8.57175e-05	0.00200767	0.74918	down
MW0052330	Dienogest	C20H25NO2	42437.5	79728.3	55016.9	80852.7	114191	62089.6	38373.3	38226.6	39004.6	36417	34970.3	23899.1	1.61603	0.0142593	0.0710125	2.05944	up
MW0143220	4,5-Dihydroxyphthalic acid	C8H6O6	23337.4	26196.3	19826.1	18659.1	23597.2	20910.3	14135.9	15001	16803.5	14739.1	14936.6	13985.8	1.78375	0.000890349	0.0108819	1.47906	up
MW0005323	4-Sulfobenzoic acid	C7H6O5S	14716.8	15788.2	11571.6	10959.8	13940.8	13063.5	7373.53	7714.84	10019.2	7431.87	8686.88	6972.45	1.76696	0.00028448	0.0046861	1.66064	up
MW0016123	3-Hydroxyisovaleric acid	C5H10O3	2942.88	3040.9	3561.94	2251.21	3396.99	2637.36	1842.26	1921.42	2598.74	1466.77	2303.06	1944.63	1.51478	0.00389209	0.0297665	1.47648	up
MEDP0125	Choline	C5H14NO+	13892	16590.8	11633.7	12709.4	14882.8	14560.1	10543.2	13698.2	10837	11771.7	11304.5	8876.38	1.34606	0.0135801	0.0697143	1.25716	up
MW0049069	Cucurbitacin B	C32H46O8	10689.3	12903.3	9558.7	8022.85	11607.5	14807.7	14184.4	16867.7	14399.5	18009.2	16523.5	15645.6	1.49555	0.00344708	0.027485	0.70678	down
MW0109774	Suberylglycine	C10H17NO5	19009	21103.2	14948.5	14699.8	18611.4	17345.1	12620.1	14848.7	14188.8	13773.1	12295.7	13400.5	1.55442	0.00806045	0.0508444	1.30311	up
MEDN0413	Ethylmalonic acid	C5H8O4	9904.07	9279.06	10225.5	7888.22	10866.5	8698.37	5503.44	9734.15	9399.87	7015.29	7019.41	5794.78	1.22924	0.0406369	0.143	1.27874	up
MW0150045	Glu-Leu	C11H20N2O5	3926.64	3676.82	3355.83	3339.7	3976.12	3782.9	4450.9	4068.82	5302.86	3731.08	4308.14	3918.99	1.15382	0.0429473	0.147318	0.855598	down
MEDL02772	D-Erythrose 4-phosphate	C4H9O7P	8898.26	9925.13	7408.32	7033.14	8543.96	8266.02	5661.41	6278.45	6546.06	5689.63	5500.62	5262.84	1.73282	0.00100791	0.0115612	1.43321	up
MW0169291	Idebenone	C19H30O5	38654.2	52688.9	28417	39040.4	61143.2	63401	26273.9	23857.8	34220	31159.6	32024.7	27437.6	1.43834	0.0237798	0.0966014	1.61936	up
MW0103709	Uridine-5'-monophosphate	C9H13N2O9P	4248.02	5730.74	6548.11	4570.68	6527.46	7918.01	3263.98	1413.72	5340.32	2151.48	2743.33	1595.28	1.52783	0.00297998	0.02492	2.15306	up
MW0159913	Inosine	C10H12N4O5	49044.5	54042.5	55422.2	47620	57305.6	72689.5	35972.1	26883.1	27536.8	28058.4	32560.9	26148.2	1.78657	0.00033269	0.0052495	1.8973	up
MEDP2797	Testosterone	C19H28O2	253990	476832	335163	484506	682702	380110	229689	229227	233252	218845	208296	141073	1.62207	0.0129366	0.0681947	2.07342	up
MW0139190	(1R,4E,5'S,6S,6'S,7R,8S,10R,11R,12S,14R,15S,16R,18E,20E,22R,25S,27R,28S)-22-ethyl-7,11,14,15-tetrahydroxy-6'-[(2R)-2-hydroxypropyl]-5',6,8,10,12,14,16,28,29-nonamethylspiro[2,26-dioxabicyclo[23.3.1]nonacosa-4,18,20-triene-27,2'-oxane]-3,9,13-trione	C45H74O11	4522.16	5792.58	11405.5	3754.56	3962.99	4414.71	1186.96	1462.5	1813.95	2866.71	1741.46	1683.63	1.64255	0.0221828	0.0913516	3.14755	up
MW0123751	Domperidone	C22H24ClN5O2	1410.8	842.956	839.341	679.775	1278	2570.39	8578.23	5314.5	9549.45	5743.44	8264.56	2376.64	1.70681	0.00359396	0.028206	0.19136	down
MW0139391	Pomiferin	C25H24O6	101069	105631	95206	79000.8	97725.7	105119	173120	206385	174089	194697	175207	183182	1.88407	3.81826e-07	9.53929e-05	0.527479	down
MW0005966	Acitretin	C21H26O3	63235.4	92087.2	63339.2	34329.3	107044	43934	31195	36028.9	30323.9	26592.3	24460.5	27321.3	1.57988	0.0198133	0.0863376	2.29629	up
MW0126157	Pipercide	C22H29NO3	33908.8	52843.5	37676.6	67192.6	79412.9	35442.4	21286.8	20857.7	28950.6	24933.2	23161	14270.3	1.64992	0.012257	0.0663296	2.2964	up
MEDL02147	Sinapyl alcohol	C11H14O4	17914.7	12989.5	11533.7	12658.5	18457	13888.5	7755.9	11536.6	13139.6	7607.36	9103.9	8681.75	1.4981	0.00865473	0.0524128	1.51218	up
MW0123891	Ethionamide	C8H10N2S	717805	732311	562879	499117	702442	697071	458569	573234	619068	516758	450864	493614	1.31856	0.0214952	0.0895667	1.25691	up
MW0158046	Trichotomine	C30H20N4O6	157391	152184	130950	137036	140318	132708	22918.1	27321.8	23046.4	25774.5	23191.9	24250.1	1.93268	8.25034e-07	0.00011243	5.80595	up
MW0103710	Uridine-diphosphate-N-acetylglucosamine	C17H27N3O17P2	18955.7	20551.2	18691.7	16978.9	20045.3	22696.7	12198.3	12282.5	11834	11898.6	12883.3	11400.6	1.85901	0.000124377	0.00249113	1.62653	up
MW0063692	Suberic acid	C8H14O4	36244.6	42994.4	27895.9	26972.2	50268.9	36050.4	23188.7	30703.9	33573.5	22042.2	20816.7	22258.9	1.3744	0.0278799	0.108833	1.44462	up
MW0131370	Desaminotyrosine	C9H10O3	13350.5	14379.8	18813.2	10797.9	17285.2	13140.5	8405.86	12714.7	15019.1	8291.72	12329.5	8732.16	1.17804	0.0499217	0.163748	1.3401	up
MW0006085	Acetylsalicylic acid	C9H8O4	4551.65	3834.52	2719.08	3103.45	3866.96	2568.16	1492.2	1906.61	3640.54	2092.79	1841.1	1765.22	1.45848	0.0141597	0.0709878	1.62059	up
MW0117288	Tofacitinib	C16H20N6O	71515.4	235043	66201.7	82657.3	143568	157217	31600.9	58306.3	38611	32977.4	23893.4	31741	1.6695	0.0196686	0.0862797	3.48272	up
MW0015301	8-Amino-7-oxononanoic acid	C9H17NO3	18974.2	23729.6	32380.8	21970.9	22284	16650.3	17467.7	14516.1	16926.7	9446.13	12287.1	11260.6	1.50988	0.00770184	0.0493379	1.66035	up
MEDN1375	3-Phenylbutyric acid	C10H12O2	5756.9	5817.57	5515.27	4715.57	6818.3	5894.44	3906.01	3151.78	5299.04	3154.36	1926.2	2697.74	1.57009	0.00224794	0.0204222	1.71432	up
MW0143852	6-Iminocyclohexa-2,4-dienone	C6H5NO	98730.2	103589	80755.9	78118.2	97605.2	96128.1	71810.7	86686.2	66429.6	84868.2	75146.4	81452.3	1.24507	0.0215701	0.0895667	1.18982	up
MW0161705	L-xylo-3-hexulose	C6H12O6	34516	24229.3	19796.2	40268.6	39153.5	55611.8	112435	216950	17972.8	218367	131083	199343	1.38327	0.0157955	0.0763788	0.238325	down
MW0105856	Asp-Gly	C6H10N2O5	10185.4	9864.98	8918.71	7945.17	9662.19	9951.03	8548.39	8665.47	9004.5	7765.29	8279.34	8160.38	1.24192	0.0319906	0.119586	1.12106	up
MW0056738	FFA(16:1)	C16H30O2	4920.72	4266.5	2922.65	4263.26	3916.97	3206.28	5463.02	6726.85	7772.56	5429.57	5720.35	5670.07	1.55051	0.00120959	0.0127688	0.638794	down
MEDN1098	2-Ethyl-2-Hydroxybutyric acid	C6H12O3	7439.41	7678.77	7358.28	6455.73	6139.43	6093.15	3035.78	4859.11	7153	4625.8	5589.01	3028.06	1.32948	0.0189466	0.0842224	1.45506	up
MW0054114	Isopentenyl pyrophosphate	C5H12O7P2	5265.59	5607.12	4031.95	4098.62	5378.21	4899.74	3730.15	4653.89	4013.7	4509.41	3633.79	4120.63	1.19536	0.0423531	0.146812	1.18732	up
MW0012956	PC(16:0/20:4(5Z,8Z,11Z,14Z))	C44H80NO8P	33458.8	25747.2	30439.8	13753.7	23790	8068.78	40959.8	22007.2	26032.5	58259.3	48355.4	49459.1	1.1871	0.0291089	0.112459	0.551909	down
MW0153969	Moxestrol	C21H26O3	182801	233656	182364	187776	285982	313684	165003	238916	176864	132684	110930	154106	1.23712	0.0455718	0.153856	1.41672	up
MEDTN03187	p-Cresol sulfate	C7H8O4S	3148.06	2989.19	2693.27	2299.85	2914.34	2884.4	926.765	1028.69	1647.48	955.11	1102.31	841.335	1.85621	1.23379e-06	0.000132103	2.60381	up
MW0104827	Oxoadipic acid	C6H8O5	2.20941e+06	2.27955e+06	1.78066e+06	1.80611e+06	2.1832e+06	2.08098e+06	1.65931e+06	2.03349e+06	1.49209e+06	1.93995e+06	1.71807e+06	1.8449e+06	1.11464	0.0431872	0.147466	1.15458	up
MW0144869	Aldrite	C12H8Cl6	1519.44	1432.4	1347.01	493.92	1161.04	1734.54	1494.47	2136.51	1502.83	1966.13	1662.97	2126.22	1.09991	0.034296	0.126314	0.706058	down
MW0151912	Jatrophone	C20H24O3	17807.3	31278.9	20994.3	20436	26764.3	17381.8	15922.2	19194.1	13246.4	17794.3	11622.7	8807.28	1.35016	0.01712	0.0804481	1.55523	up
MW0016030	Baccatin III	C31H38O11	2316.87	911.367	980.668	1698.87	537.512	606.585	3401.59	3233.26	5738.5	4061.2	4239.74	4264.96	1.69864	9.26108e-05	0.00210339	0.282762	down
MW0117496	2-(2-Thienyl)furan	C8H6OS	250846	259442	195844	175426	249139	243155	145169	195003	216519	184313	157725	172652	1.33659	0.0182213	0.0830206	1.28232	up
MEDP0495	LPC(0:0/18:2)	C26H50NO7P	9677.54	9130.17	10086.2	7911.33	9585.68	12555.2	17531.8	14218	18042.8	15727	16298.4	12749.6	1.71473	0.000234113	0.00394309	0.623322	down
MW0126012	Oxypurinol	C5H4N4O2	5842.12	4624.52	4079.06	5087.26	4782.06	3972.93	2658.4	2542.78	3877.91	2343.77	3002.97	2521.58	1.71953	0.000422589	0.0062104	1.67506	up
MEDP0401	5'-Deoxy-5'-(Methylthio) Adenosine	C11H15N5O3S	2085.58	1822.86	2022.59	1767.69	2450.49	2541.7	1156.21	692.419	1394.7	829.369	661.533	671.219	1.75747	5.23981e-05	0.00137798	2.3478	up
MW0124489	Isopentenyladenine	C10H13N5	20332.7	19308.2	14906.3	12191.5	19889.1	18065.7	10066.5	14296.4	18326.6	12975.9	10766.9	11369.8	1.25508	0.0329952	0.122425	1.34564	up
MW0015833	Anthranoyllycoctonine	C32H46N2O8	1394.61	1706.73	824.726	1796.88	1161.77	820.265	2079.96	1554.13	3072.27	2204.68	2329.59	1529.94	1.276	0.0168389	0.0803871	0.603338	down
MW0013400	Noladin ether	C23H40O3	4541.4	4319.69	3745.4	4255.95	5615.1	5600.52	8583.87	12996.3	4618.92	11028.2	8326.8	10991.3	1.56076	0.00946696	0.0560908	0.496558	down
MW0154889	4'-Phosphopantetheine	C11H23N2O7PS	31601.4	32443	23452	29946.1	32675.3	27100.9	19795.1	22133	23895.9	19220.7	20473.1	21941.2	1.71844	0.00136357	0.014	1.3904	up
MW0103271	Cis-8,11,14,17-Eicosatetraenoic acid	C20H32O2	13078.3	12545.8	10616.9	10567.8	10564.9	10249.5	12048.6	13802.9	16051	11910.7	13159.8	12579.6	1.18951	0.0334499	0.123501	0.850045	down
MW0103471	ADP-ribose	C15H23N5O14P2	8108.24	7107.5	7157.81	6941.83	6750.69	8148.21	5136.55	6059.95	5107.23	5155.46	5735.38	6314.51	1.64879	0.000303041	0.0048845	1.31947	up
MW0141009	1-(1Z-Octadecenyl)-2-(4Z,7Z,10Z,13Z,16Z,19Z-docosahexaenoyl)-sn-glycero-3-phosphoethanolamine	C45H78NO7P	12742.4	5300.07	2937.24	6660.45	2103.75	9530.16	16435.4	14901.1	12140.5	9175.41	11046.6	9421.21	1.28376	0.0216859	0.089799	0.537116	down
MW0054695	5,8,11-Eicosatrienoic acid	C20H34O2	2804.41	2469.43	2362.88	2098.78	2280.02	1643.93	2550.64	2723.86	3216.82	2593.95	2981.47	2780.61	1.22915	0.0213416	0.0895667	0.810778	down
MEDP1180	LPC(14:0/0:0)	C22H46NO7P	16786.3	15778.2	16879.8	14730.2	16603.5	29797	34459	30218	39656.7	29803.5	30765.2	25903.7	1.61408	0.00130738	0.0135156	0.579515	down
MW0107580	Isonicotinylglycine	C8H8N2O3	62717.2	67803.6	50583.2	55700.3	61326.7	58053.3	48037.3	55757.1	43626.1	55034.6	49231.7	51782.2	1.28866	0.0180913	0.0829674	1.17371	up
MW0054535	1-(9Z-octadecenoyl)-sn-glycero-3-phosphocholine	C26H52NO7P	4422.53	3600.27	1029.41	801.199	1734.99	1423.76	6849.5	4877.32	5736.64	4386.4	6918.54	6859.44	1.53795	0.000703658	0.00899238	0.365224	down
MEDN0685	Undecanedioic acid	C11H20O4	15402.7	11645.9	14471	10701.1	20744.3	15077.6	9412.62	10277.2	12444.2	7065.33	5749.14	11303.3	1.39365	0.0153411	0.0751514	1.56515	up
MW0146615	Benzylhydrochlorothiazide	C14H14ClN3O4S2	7224.04	7169.8	6659.93	6438.11	7337.16	7629.35	5710.32	5109.97	6140.47	4170.79	5508.35	4416.98	1.64445	0.000746759	0.00932827	1.36712	up
MW0010092	Zinniol	C15H22O4	49689.7	146122	87035.3	103215	160228	196238	47140.8	107254	58046.3	34169.9	14948.8	45045.4	1.35698	0.0206486	0.0883435	2.42177	up
MW0123554	Erythrono-1,4-lactone	C4H6O4	13988.8	14058.5	13481.4	9115.25	12531.6	17935.5	23170.1	38315	8979.5	35375.7	19406.5	39453.2	1.25607	0.037787	0.135834	0.492477	down
MW0146516	Bacteriochlorophyll	C55H74MgN4O6	15282.8	16144.5	12706.7	13795.7	14022.2	23773.3	4150.68	3978.34	6405.12	7719.32	7095.47	8157.76	1.7168	0.0010403	0.0117259	2.55222	up
MW0054524	LPC(16:0/0:0)	C24H50NO7P	8938.23	8657.36	8038.44	7084.95	8139.68	11095.9	16201	13942.8	17240.5	14350.6	17409.3	12094.4	1.76312	0.000152605	0.00296839	0.569437	down
MW0013292	24,25-Diacetylvulgaroside	C29H44O8	5324.81	7308.63	5504.06	7021.8	7946.23	9343.92	1433.51	1632.46	1525.36	2758.58	2934.22	2482.99	1.78915	0.000174255	0.00322479	3.32491	up
MW0106613	Ethephon	C2H6ClO3P	5254.45	5450.03	4415.54	4262.49	5032.71	4737.93	2634.98	766.072	3686.4	1855.15	3117.82	1927.22	1.48466	0.000988449	0.011548	2.08421	up
MW0141731	1-Fluoro-4-[2-(4-methylsulfonylphenyl)cyclopenten-1-yl]benzene	C18H17FO2S	2066.52	2532	2568.54	1284.67	1797.85	1487.16	5395.17	3169.64	5614.01	6290.61	2529.76	2285.47	1.40868	0.0236952	0.0965195	0.464184	down
MW0148306	D-erythro-3-methylmalic acid	C5H8O5	5529.78	5586.31	4760.52	3934.07	5432.8	5704.03	7142.12	10732.8	4859.44	9413.45	5978.98	9899.62	1.343	0.0304019	0.115961	0.644385	down
MW0109742	Sodium dodecyl sulfate	C12H25NaO4S	607070	632487	501877	548945	929800	589608	440814	510062	388541	385104	347925	330308	1.58548	0.0107554	0.0606101	1.58559	up
MW0109805	Ternatin heptapeptide	C37H67N7O8	894.238	4325.76	2763.95	1903.79	6977.04	7914.62	25686.5	31278	26383.5	29506.7	25944.3	27761.5	1.71071	3.27284e-08	3.18586e-05	0.148771	down
MW0153750	Met-Asp	C9H16N2O5S	5760.19	6576.28	5608.76	6228.98	6291.47	6746.06	3014.33	3043.15	4985.89	3150.31	3243.04	813.783	1.41398	0.0013815	0.0140875	2.03895	up
MW0106932	Glu-Val	C10H18N2O5	9418.91	10357.3	5577.12	6422.52	9455.02	9742.84	6808.43	7510.84	7700.29	3099.08	3317.32	1669.88	1.19248	0.0283715	0.110465	1.69315	up
MW0126097	Phenol red	C19H14O5S	30986	29320.6	27830.1	24616.4	28950	32618.3	13474.3	13049	15823.2	11911.1	13509.4	11097.4	1.88679	1.66456e-06	0.000155949	2.21039	up
MW0146999	Calcium pantothenate	C18H32CaN2O10	7956.39	8555.13	6284.2	7675.22	8120.85	8187.56	3845.56	3424.61	3718.41	3492.05	3313.49	3377.14	1.91438	2.16128e-05	0.000647951	2.20957	up
MW0158310	H-Trp-ser-OH	C14H17N3O4	38350.3	42482.8	30764.4	30174.2	38155.6	36559.7	26554.5	33413.4	26651.8	31874.7	28381.4	30541.3	1.31489	0.0203164	0.0877644	1.22022	up
MW0103684	Uridine-5'-diphosphate-glucose	C15H24N2O17P2	53115.9	54110.6	51015.7	50279.1	54879.1	62559.8	34741.5	37442.1	30759.5	35577	35681.4	33489.7	1.8407	1.59389e-05	0.000508348	1.56945	up
MW0153459	Menadione sodium bisulfite	C11H9NaO5S	23224.2	24065.9	17503.2	15435.7	21334.6	24160.1	30582.3	37965.9	16168	38760.3	26132.5	36630.6	1.20702	0.0368518	0.133038	0.675064	down
MW0015582	Adipic acid	C6H10O4	24947.6	23061.1	21118.4	18334.4	31904.8	23488.5	16759.7	22513.8	22241.5	14189.3	15203.1	15106.6	1.32307	0.0299591	0.114856	1.34751	up
MW0108639	N-Acetyl-L-glutamic acid	C7H11NO5	29704.8	31628.4	23060.4	22572.7	29052.5	25844.2	17456.5	19578.3	21563.1	18062.9	19562.4	16082.5	1.68023	0.0015809	0.0157984	1.44127	up
MW0103577	Guanosine	C10H13N5O5	12156.3	13729.9	16566.9	12927.5	12504.8	19965.5	9768.32	7271.19	7593.13	7449.65	10195.6	8206.99	1.64522	0.00276206	0.0235246	1.74014	up
MW0120797	Verlukast	C26H27ClN2O3S2	119914	124813	94934.1	97344.3	108211	110634	9312.27	11101.6	9364.4	10472.9	9424.53	9853.51	1.93409	4.82922e-06	0.000289161	11.0173	up
MW0125196	MK 571(sodium salt)	C26H26ClN2NaO3S2	117709	77439.1	92628.3	96850.6	99847	103873	71122.2	85022.5	71717.8	80207.5	72177	75463.7	1.47853	0.00759492	0.0488617	1.29105	up
MW0169121	Erythromycin	C37H67NO13	132543	147048	96376.2	96352.2	112777	128983	71471.2	74472.1	92848.3	75557.2	78109.6	71211.9	1.67584	0.00298691	0.02492	1.54006	up
MEDP0904	FFA(18:1)	C18H34O2	67560.9	81543.2	45377.8	51061.8	52156.5	53601.2	83067.9	104885	118598	91118.1	104550	89590	1.63117	0.000381919	0.0057911	0.593606	down
MW0063484	Sebacic acid	C10H18O4	17644.1	18816.9	18059.6	14379.2	26109.1	19434.7	15112.9	14465	15368.1	12692.4	10682.8	12246.3	1.49558	0.0140625	0.0707374	1.42047	up
MW0061821	Pimelic acid	C7H12O4	13356.2	15605.5	12943.9	11949.9	17615.7	16249.3	11111.9	11343.3	13358.2	8320.48	13509.1	8899.25	1.32263	0.0187913	0.0838336	1.31827	up
MW0138301	Glyphoside	C23H22O13	150714	141374	86754.2	116598	92574.8	122940	1.07091e+06	1.28888e+06	1.08719e+06	1.21589e+06	1.0941e+06	1.14397e+06	1.92639	1.70701e-07	5.99136e-05	0.103023	down
MW0169880	Succinic acid	C4H6O4	7159.38	5262.94	6533.94	5278.73	7650.84	6445.81	3763.21	5919.27	6317.01	3492.63	3298.38	3358.09	1.38713	0.0162545	0.0783454	1.46592	up
MW0124723	Lumichrome	C12H10N4O2	10194.1	11802.2	8903.21	10908.7	8026.47	9621	6737.94	7607.11	7218.11	4183.71	5229.88	5453.29	1.62192	0.000585129	0.00804255	1.63205	up
MW0120952	Tetrahydropteridine	C6H8N4	6926.85	7158.27	4984.76	4574.36	5995.66	5936.14	4343.25	4074.63	4546.12	4589.5	4254.99	4035.22	1.54104	0.0106822	0.060425	1.37658	up
MW0152580	Leucokinin I	C41H53N11O12	15844.1	17158.3	12793.8	13110.8	14535.5	14215.2	5187.99	4304.32	10427.6	3960.9	6033.48	3032.2	1.74036	7.18743e-05	0.00174323	2.66061	up
MEDP2191	4,7-dichloro-3-hydroxy-3-[2-(4-methoxyphenyl)-2-oxoethyl]-1H-indol-2-one	C17H13Cl2NO4	12982.1	13641.1	11573.6	12056.5	20608.1	14125.3	10384.1	9228.53	11232.4	8137.88	10278.6	8791.82	1.55016	0.0189908	0.0842224	1.46394	up
MW0142106	2,6-Dihydroxynicotinic acid	C6H5NO4	15745.3	16975.1	12793.6	12027.7	16676.9	14238.8	8884.49	10267.9	11373.1	9836.49	10339.5	9428.86	1.72703	0.00146221	0.0147105	1.47109	up
MEDN0092	3,4-Dihydroxybenzeneacetic acid	C8H8O4	3205.64	3882.76	1807.29	3378.42	4881.43	2285.11	2042.27	1134.59	3107.78	941.995	1725.35	1237.39	1.40135	0.0215113	0.0895667	1.90793	up
MW0007143	Fenuron	C9H12N2O	22418.3	16487.8	25535	15956.7	22325.2	16372.8	10762.5	12957.9	23054	10638	11376.5	9620.39	1.36053	0.0288515	0.111828	1.5189	up
MEDP1292	3'-Dephosphocoenzyme A	C21H35N7O13P2S	5642.37	7773.05	6395.41	5801.03	7415.95	8922.11	4795.59	4647.74	6606.59	4886.9	4989.06	3689.5	1.44421	0.0109129	0.0610388	1.41649	up
MW0003278	2-Naphthalenesulfonic acid	C10H8O3S	10125.1	6715.78	7240.02	7062.45	7609.08	9582.95	6793.49	6583.75	5721.89	2454.11	5123.76	5066.96	1.27084	0.0096985	0.057012	1.52266	up
MW0004457	4,4'-Sulfonyldiphenol	C12H10O4S	10231.8	10171.2	7876.05	7734.23	9295.95	10158.5	7569.59	8458.32	8460.05	7731.06	7606.64	7819.82	1.24097	0.0405394	0.143	1.16418	up
MW0004918	2-Dodecylbenzenesulfonic acid	C18H30O3S	15040.5	19538.1	12173	12951.9	21065.6	23068.2	6412.03	12519.1	8367.96	9815.95	7473.34	8352.91	1.62435	0.00416612	0.0310697	1.96137	up
MW0106303	L-cysteinyl-L-proline	C8H14N2O3S	6861.65	7745.87	6134.63	5257.22	7365.65	6891.41	2422.93	3575.15	7653.88	3976.39	4626.67	2756.12	1.40465	0.0200038	0.0866637	1.60954	up
MW0143684	5-Oxo-4,5-dihydro-2-furylacetic acid	C6H6O4	30364.8	29680.7	30226.3	21245.4	26968.6	35252.9	21081.3	6675.99	19294.2	19018.3	21518.9	14838.5	1.31683	0.00270268	0.0232834	1.69622	up
MW0155523	2-Hydroxy-3-phosphonooxybut-3-enoic acid	C4H7O7P	34345.1	36476.7	22392.5	25238.8	32055.9	29436.5	18361.8	21511.5	27911.2	19502.1	21134.4	16021.9	1.47618	0.0080727	0.0508444	1.44601	up
MW0052792	Stearic acid	C18H36O2	5.76599e+07	6.89644e+07	5.36304e+07	5.01784e+07	4.70217e+07	4.64276e+07	4.23962e+07	4.15985e+07	3.60558e+07	3.13758e+07	5.13625e+07	4.78685e+07	1.24212	0.0240048	0.0969898	1.29213	up
MW0054619	LPE(22:4/0:0)	C27H48NO7P	11838.4	10356.2	9234.46	12746.3	17439.2	11635.4	6019.91	6064.21	7723.91	6637.23	7963.08	9918.65	1.60192	0.00687591	0.0460857	1.65249	up
MW0168003	GDP-L-fucose	C16H25N5O15P2	4742.89	4951.93	4426.67	3977.64	5047.23	5474.33	2819.19	3192.59	3561.62	2988.8	3315.04	2859.13	1.7933	0.000156773	0.00297472	1.52755	up
MW0013612	1-Palmitoyl-2-glutaryl-sn-glycero-3-phosphocholine	C29H56NO10P	40490.1	42201.6	32413.7	31979.5	39120.2	38011.1	12069.8	1304.51	913.787	31467.5	28269.7	29629.2	1.04671	0.0170129	0.0804481	2.16311	up
MW0122482	1-deoxy-1-(7-hydroxy-6-methyl-2,4-dioxo-3,4-dihydropteridin-8(2H)-yl)-D-ribitol	C12H16N4O7	5471.84	5870.45	5742.48	4835.58	6345.61	7602.22	3525.61	2893.23	3444.97	2444.75	3232.65	2088.71	1.76468	0.000120769	0.0024799	2.03451	up
MW0012462	5-[(3aR,4S,5S)-5-hydroxy-4-(4-methyl-3-oxooct-1-en-6-ynyl)-3,3a,4,5,6,6a-hexahydro-1H-pentalen-2-ylidene]pentanoic acid	C22H30O4	137047	134618	122632	82209.7	159751	153804	97595.6	109683	109758	107380	56697.3	90819.4	1.16867	0.0288708	0.111828	1.38139	up
MW0158533	Tyr-Lys-Arg-Glu	C26H42N8O8	43059.9	44921.4	34357.9	33808.7	41194.4	40483.2	2474.62	3609.31	2763.61	33726.8	29679.9	31732.1	1.19971	0.0167026	0.0802474	2.28708	up
MW0142277	2-Chloro-3-oxohexanedioic acid	C6H7ClO5	5986.16	6496.01	5102.53	5270.48	6525.86	6074.56	4300.11	5252.54	4443.88	5101.42	4902.08	5171.57	1.46304	0.00660496	0.0454167	1.21541	up
MW0006836	Dihydrocelastryl diacetate	C33H44O6	200.282	2567.05	2430.18	1698.46	2129.13	1969.06	422.461	370.004	288.946	175.103	1332.81	1351.76	1.07433	0.0206862	0.0883435	2.78963	up
MEDN1087	UDP-D-galactose	C15H24N2O17P2	11723.9	12536.2	11566.1	11298.1	12394.6	14017.3	7433.53	7574.63	6986.29	6858.75	7363.27	6497.67	1.88515	1.04809e-05	0.00042245	1.72159	up
MW0057016	1-Oleoyl-2-palmitoyl-sn-glycero-3-phosphocholine	C42H82NO8P	8755.67	10348.1	7575.09	6097.53	6477.34	9365.61	3109.86	2916.58	2471.61	4433.06	4849.68	5478.15	1.58591	0.000699847	0.00899238	2.09035	up
MW0014607	(5S,6R)-5,6-dihydroxyicosa-7,9,11,14-tetraenoic acid	C20H32O4	3138.68	4745.13	4610.3	6236.5	9373	6399.35	1861.48	3631.03	1645.19	3179.04	3895.59	3647.81	1.35152	0.0234168	0.0956453	1.93184	up
MW0116069	(S)-3'-Hydroxy-N-methylcoclaurine	C18H21NO4	3148.52	4651.06	2948.65	4836.33	5500.76	3066.63	1527.04	1228.9	1129.73	2509.2	1503.2	1998.09	1.69019	0.00193173	0.0184437	2.44054	up
MW0109253	Demanyl phosphate	C4H12NO4P	2944.01	3089.61	2480.21	2317.48	2783.17	2980.31	2453.14	2635.49	2465.18	2326.79	2063.2	2046.54	1.27966	0.0213658	0.0895667	1.18616	up
MW0103699	Uridine-diphosphate-n-acetylgalactosamine	C17H27N3O17P2	64094.5	65643.5	60480.1	54073.2	66452.1	76174.3	47569.3	50551.4	40586	51318	48500.5	45317.9	1.63113	0.00108837	0.0120432	1.36314	up
MW0103960	[(E)-4-Methyl-5-Oxidanyl-Pent-3-Enyl]-Phosphonooxy-Phosphinic Acid	C6H14O7P2	31072.8	34161.3	22070.3	24829.8	31020.4	27829.6	21127.3	21988.1	23120.8	21129.9	21142.8	18347.9	1.5536	0.00843592	0.0518256	1.34785	up
MW0114388	Embelin	C17H26O4	164828	168964	162117	126062	176245	233318	119936	130626	144121	111107	109202	111076	1.48963	0.0138582	0.0706736	1.42071	up
MW0057346	PC(20:4(5Z,8Z,11Z,14Z)/15:0)	C43H78NO8P	513.778	1352.31	415.452	420.689	892.771	930.119	1968.53	1890.07	1140.82	1338.46	1419.49	1321.6	1.43183	0.00411441	0.030849	0.498416	down
MW0056784	1-Myristoyl-2-palmitoyl-sn-glycero-3-phosphocholine	C38H76NO8P	5640.35	5577.43	2766.3	2632.27	2464.86	2534.71	5938.11	6373.73	5706.48	7782.83	6857.26	7292.01	1.5442	0.00316998	0.0259661	0.541069	down
MW0000244	Emetan, 6',7',10,11-tetramethoxy-	C29H40N2O4	7799.51	9413.39	8484	8724.92	8087.72	10090.7	5875.38	9007.25	6202.6	6677.9	7324.9	6522.56	1.37581	0.010811	0.0606952	1.26411	up
MW0057049	1-(9Z,12Z-octadecadienoyl)-2-pentadecanoyl-glycero-3-phosphocholine	C41H78NO8P	92967.8	87287.1	56373	48007.9	43237.9	40384.4	143859	139164	107675	112201	89833.7	93448.5	1.53585	0.00244588	0.0216945	0.536677	down
MW0012969	1-Palmitoyl-2-myristoyl-sn-glycero-3-phosphocholine	C38H76NO8P	49552.5	39527.9	26823.2	25544	24865.6	15760.3	47663.6	49597.1	35530.6	46140.6	41923.5	41680.6	1.22959	0.042201	0.146773	0.693519	down
MW0052868	Fahfa(22:6(4Z,7Z,10Z,13Z,16Z,19Z)/14-O-22:6(4Z,7Z,10Z,13Z,16Z,19Z))	C44H62O4	5893.43	5727.91	6931.69	4916.9	6228.69	10747.1	12504.7	9328.76	12589.2	10417.8	13766.7	9235.09	1.56285	0.00264931	0.0229555	0.596173	down
MW0150212	Glu-Val-Ile-Glu	C21H36N4O9	10435.4	10508	7024.7	7962.54	9710.63	10174	4317.7	5684.08	4863.05	7501.69	6858.16	8137.62	1.40473	0.0050096	0.0364533	1.49389	up
MW0157399	Terpendole G	C28H37NO4	8579.18	8298.73	8302.5	6917.31	7042.36	10730.2	14181.4	11692.5	14732.7	12483.1	14046.5	10982.5	1.71001	0.000227744	0.003924	0.638391	down
MW0142212	2-Amino-1,2-bis(p-chlorophenyl)ethanol	C14H13Cl2NO	17021.5	16893.6	13389.6	13243	16302.2	16376.4	11837.1	15038.2	11649.3	13909.6	13414.4	13216.5	1.224	0.0251042	0.10035	1.17911	up
MW0106331	Cys-Thr	C7H14N2O4S	5551.26	6067.32	4180.13	4343.09	4968.49	5098.1	3484.49	4189.31	3859.05	3886.41	4133.83	4106.51	1.48414	0.0115648	0.0642059	1.27679	up
MW0122726	Acetamiprid	C10H11ClN4	20236.1	23010.4	16334.4	16461.1	19885.3	18160.4	25543.1	35466.6	16675.2	35453.9	24725.4	30712.6	1.33678	0.0265945	0.105185	0.67677	down
MW0149033	Ethyl butylacetylaminopropionate	C11H21NO3	5981.76	7211.99	9623.08	8011.25	8477.47	5505.6	8545.34	4507.01	5471.86	2999.03	3504.9	4083.71	1.29771	0.0311125	0.117475	1.53927	up
MW0103954	(Aminomethyl)phosphonic acid	CH6NO3P	8388.88	8910.65	8274.67	6218.46	7933.38	10240.9	13847.6	27579.6	5815.05	25937.5	11288.1	28833.2	1.26618	0.045489	0.153856	0.44101	down
MW0144953	5-phospho-alpha-D-ribose cyclic-1,2-phosphate	C5H10O10P2	12237.7	14319.9	12563.1	8845.65	12838.1	16020.6	19212.4	32071.5	8900.66	31478.7	16762.2	35243.4	1.20568	0.0477662	0.158762	0.534737	down
MW0154620	Nostocyclopeptide A1	C37H56N8O9	1047.83	1661.64	738.857	1754.54	554.881	650.789	3111.76	3088.15	4532.89	2360.63	3309.77	2877.7	1.65685	0.00022244	0.00392279	0.332377	down
MW0131771	3,4,5-trihydroxy-6-[(7-hydroxy-2-oxo-2H-chromen-6-yl)oxy]oxane-2-carboxylic acid	C15H14O10	901.642	654.486	706.441	747.821	1069.97	970.489	2273.03	4212.74	638.753	3630.9	1957.87	3327.54	1.48354	0.0181578	0.0829835	0.314874	down
MW0055663	1-octadecanoyl-2-(9Z-octadecenoyl)-sn-glycero-3-phosphate	C39H75O8P	40425.7	54887.9	32321.5	31946.8	38868.1	37944.1	3655.51	3795.05	38033.4	31259.7	28386.2	29648.6	1.06786	0.0417365	0.145792	1.75394	up
MW0115674	Chloroacetyl chloride	C2H2Cl2O	470283	483695	364673	362570	429014	435541	282536	301776	325510	278158	294859	304600	1.757	0.00116579	0.0123937	1.42426	up
MW0143904	7-(3-methylbut-2-enyl)-L-tryptophan	C16H20N2O2	10471.5	9000.26	7668.58	9225.1	14456.4	8682.14	9126.15	8707.72	6468.48	5142.27	6267.12	6431.85	1.30702	0.0362915	0.131403	1.41193	up
MW0106717	Formothion	C6H12NO4PS2	6966.06	7841.58	5609.06	5636.26	6623.77	6475.94	4696.39	5520.01	5395.32	5094.14	5085.87	4859.79	1.56774	0.0075844	0.0488617	1.27735	up
MW0194169	9-((2R,3R,4S,5R)-3,4-Dihydroxy-5-(hydroxymethyl)tetrahydrofuran-2-yl)-7-methyl-2,6-dioxo-2,3,6,9-tetrahydro-1H-purin-7-ium	C11H15N4O6+	868.645	640.242	564.99	830.702	893.63	854.888	1290.04	1906.46	745.952	967.999	1157.22	1666.33	1.33743	0.0325897	0.121221	0.601642	down
MW0157621	Thr-Glu-Arg-Glu	C20H35N7O10	21610.6	21953.5	14369.2	15559.3	20667.6	21202.5	9128.95	12167.2	9658.8	16000.2	14585.8	16103.4	1.36143	0.00712795	0.0468631	1.48578	up
MW0146251	Asp-Ser-Asn-Lys	C17H30N6O9	4464.65	4665.84	3179.82	3122.54	4218.05	4056.02	2573.22	3529.22	2723.7	3265.52	2948.27	3248.29	1.32635	0.0186967	0.0838336	1.29629	up
MW0153092	Lys-Phe-Asp-Lys	C25H40N6O7	3618.48	3427.57	2434.27	2588.43	3094.65	3229.48	1872.47	2153.3	1840.58	2640.74	2627.27	2442.63	1.36852	0.00826584	0.0512004	1.35471	up
MW0151470	Ile-Ile-Glu-Glu-Val	C27H47N5O10	4327.35	4289.31	3392.35	3093.17	3619.75	2698.59	2850.05	1436.7	3044.14	1609.35	2144.05	2330.86	1.45827	0.00509851	0.0369211	1.59674	up
MW0151682	Ile-Nap-OH	C24H24N2O6	113826	116393	99073.7	107114	111072	96389.3	190375	226960	191444	214107	192674	201444	1.89241	9.84579e-07	0.00012299	0.529059	down
MW0141123	1,2-Dioleoyl-sn-glycero-3-phospho-(1'-myo-inositol)	C45H83O13P	14715.9	14292.4	19234.4	10550.1	13976.9	11377.2	4634.98	16574.5	6819.35	6020.57	6567.92	7614.6	1.3742	0.0213463	0.0895667	1.74463	up
MW0012833	1-Hydroxy-1-phenyl-3-octadecanone	C24H40O2	6259.43	5027.19	4938.2	5178.75	6825.63	5809.65	8512.82	12309.8	5337.47	10659.9	8364.35	10939.7	1.48344	0.0134765	0.0694203	0.606493	down
MW0051052	DG(22:5(4Z,7Z,10Z,13Z,16Z)/22:4(7Z,10Z,13Z,16Z)/0:0)	C47H74O5	11208.8	9715.48	7528.7	6487.69	7615.83	8868.62	9948.81	12183	9774.4	12691.5	11493.5	10332.6	1.3594	0.017354	0.0810059	0.774197	down
